# Supplementary material for: Improved PCR Amplification of Broad Spectrum GC DNA Templates
Source: PLoS One. 2016 Jun 7;11(6):e0156478. doi: 10.1371/journal.pone.0156478 (PMC4896431; doi:10.1371/journal.pone.0156478)
Supplement: S1 File — MS-Excel spreadsheet containing DNA sequences used in this study. (XLSX) [file pone.0156478.s001.xlsx]

## Sheet: Supplementary_Info_Sequences
SeqID	Sequence
SYN_GCBIN_1_SEQ_1_01_32.2	GGTCTCAGTGTTCAGTCCCCGATCTGCATGGGTGAATTGACTAGGCTTGCAACCCCCAAGACAACGTTCCTTTCGTTTTAAAATACTACTTTAAATATAGTATAAATTATTTTTAAAAAAAAATATTCATTATAAATAAAAGATATGAGACC
SYN_GCBIN_1_SEQ_1_02_10.8	GGTCTCAAAATAATTTAAATATTTGATATTAAAAAAACTATAATATTATTAAGTAAATTATTAATTTTTAGTATTTTATTTATAATTTATAAATTTAAACTAAATAACATAAAATTTAATTTTAAAAATCTAATTTATAAGAATTTTATCTGAGACC
SYN_GCBIN_1_SEQ_1_03_10.1	GGTCTCAATTTTAATATTAATTTATACTTTATATTTAATAATAAAAAGTAAATCTAAATATTTCTAAAAATTTTATCATGAAATAAAAATTTAAATATAATATTTTTATTATATTATATATAATATAAAAAAATTATATATCAAAATGTTTGAGACC
SYN_GCBIN_1_SEQ_1_04_10.1	GGTCTCATGTTACTAATAACTAACATATTAATACGAAAAATTTAAATATATTTATAAATTATTTTATTTTTATTTTTTATATATATAATAAATTAAAAATAATATTATAAATTATTTATTATGAATAAATTTATTTTTATATAAATACTAATGAGACC
SYN_GCBIN_1_SEQ_1_05_14.7	GGTCTCATCCTAACGTTTAATTTCTAATAAAATATCTAATACATTTTATTATTATACATAAATAAATTATTATTATTTTTACTTTAATTATAAAGAGATATTAGTAATATTAATTTTTTTTAAAACATTTGATTAATAATTTAATTTAGTGAGACC
SYN_GCBIN_1_SEQ_1_06_52.7	GGTCTCAAGGATTCCGAACCAGCTGCCACAAAGAGAAGAACACGGATAGCAGAAGACGACCCTGGGCACACACACACACACACACACACACACACACACACACACACACACACACACACACACACACACACACACACACACTGAGACC
SYN_GCBIN_1_SEQ_10_01_32.	GGTCTCAGTGTCAACATCGACGCTGCACTCTAGCCATGTGACCAAGTTGCAACCCCCAAGACAACGTCTTATTGAGCTAAAAAAATTTTAATGTATACTAATGTTATGCTAATTATATAATAAAATAGTAAATTATTACATTTTAAATATGAGACC
SYN_GCBIN_1_SEQ_10_02_10.	GGTCTCAATAATATTAATATAATTCAATAAAATAATTATACTATTATTTTAATTTAGTATTTAAATTTTAACTTTATTTATTAATAATATTTATGAAACATATTTACAATAAATTAATTTAATATTTATGTTAAATTTATTTTATTTGAGACC
SYN_GCBIN_1_SEQ_10_03_9.2	GGTCTCATTATCAATATAATTTATATATTTAAAAAATATTTAATTAAAAAATTCATAATATAATTTAAATATTTATTAAATATAAAGATATTATAATATTTTAATAAGTTATTTCAATAAATAAAATAATTTATATATTATAGATGAGACC
SYN_GCBIN_1_SEQ_10_04_12.	GGTCTCATAGAAAATTATTAATAAATTTATAAATATTTTTTTTATTATATTAAGGAATTTTTAAATATTATCCTAAATATTATATAAATAATTTTAAACAATTTAACAAGAATATAAATAGGATTATATAATTTTCTATTAATAAAATCTTGAGACC
SYN_GCBIN_1_SEQ_10_05_10.	GGTCTCAATCTTTTATTTTTAATATAATGATTATTATATTATTATGACTAATTTCATTATTATATAACTTTATTAATCATATAATTATTAATGAAATAAAAATTAATTTAATATAATAATAAAATTTTAAATAAAATAATTTTAATATGAAATGAGACC
SYN_GCBIN_1_SEQ_10_06_14.	GGTCTCAGAAAATTATAAAAATATGACAAATAGAAAATTTTATTTAATAATTAGTATTAATTTTAATTTATAATAACCATATAAAATATAAATTCATATAAATAATAAAATTCAATTACTTTTATATTTTTATCATCTAATAGCTCTTTTGAGACC
SYN_GCBIN_1_SEQ_10_07_51.	GGTCTCACTTTAAGTTCCGAACCAGCTGCCACAAGGTGACCGGGATGTAATGCGGATGGTAACAGCAACAACACACACACACACACACACACACACACACACACACACACACACACACACACACACACACACACACACACTGAGACC
SYN_GCBIN_1_SEQ_11_01_32.	GGTCTCAGTGTCGCTAGACAATGAACCCACCTGATTTCTGCCGCACATGCAACCCCCAAGACAACGTGGTGTTTACATTATTATTAAAAATATTTTTATTTAATATTAACAGATATATTAAAGTTCAATTTTATAAAAAAATTACTGAGACC
SYN_GCBIN_1_SEQ_11_02_16.	GGTCTCATTACAAAGGTATATACTAAAATCTTTCTAAATAAATATTTTATTATTTAATGTATCTGAATTACTAAGTATTTTATAAATATATTTTGAAAATTATATTATTTTATTTTATGTTAACTAATAAATTACAAATAGTGAATCTGAGACC
SYN_GCBIN_1_SEQ_11_03_13.	GGTCTCAAATCTTTATAATAAAATTAAATTTATATATAAATTATAAAATAATTATATATTAATGGTTTTCTTTTTATCATATAATAATTTCAATATTAATTTTGTACAATATTACTAGATTATGAAATATTTTATATTTTGATGAGACC
SYN_GCBIN_1_SEQ_11_04_18.	GGTCTCATTGAATTTATACTTTTAATACAATATTTATTACAAACATAATTTAACGTATATAAAATGAATGAATATTATATAATATTAAGAAATTATTCAGAAAAATAATAGCCTGCAATAGATTAATACTATTATAATAATTAGTTTGAGACC
SYN_GCBIN_1_SEQ_11_05_18.	GGTCTCAAGTTATTAATATAAAAAAATAATCTGCAATACTTTATAGCACATAAAAATTCTAATAATCATCTGATCTTATTTTAATCTTGATTTTTAAGTAATTAAATAATCATCAACTATTATTACAAAAAAAATAGTTTAATATAATTTTTGAGACC
SYN_GCBIN_1_SEQ_11_06_19.	GGTCTCATTTTTAAAATATTAGAATATAATAAAAAAATTTTTAATATTATATTAATTTTTTTATTTTAATTATTAATTTTAAATATATGATTAAAATTAGATAATAAAATTTGTATTCACCTTCCGAACCAGCTGCCACAATCCCGTGAGACC
SYN_GCBIN_1_SEQ_11_07_51.	GGTCTCACCCGCACTTCCATGATCGTGACTTCTCGCCAATTGACACACACACACACACACACACACACACACACACACACACACACACACACACACACACACACACACACACACACACACACACACACACACACACACACTGAGACC
SYN_GCBIN_1_SEQ_12_01_29.	GGTCTCAGTGTAACAACGCTCTTAGTAACACCGCCAGAACGCAGCTCTGCAACCCCCAAGACAACGTTAGATTCCACTATATAATAATGTATTAAAAGAAATATTTTTTAATAATTTTTAATATTATAAAAAAATATTATATAATTTATGAGACC
SYN_GCBIN_1_SEQ_12_02_7.4	GGTCTCATTTATATTTTATTTAGATTATATATAAAAAACTTTAATATTAATTTATTTAAATTTATTTTTTTTTTAATATTATTTTAAATTTATTTTTATATTATTAATTAAAAAATATAAAAAAAAAATAAATTAAATTACTGAGACC
SYN_GCBIN_1_SEQ_12_03_10.	GGTCTCACTATTATTTTATTATTTTTTTAATTTTATTAAGTATTTAAAATATAATTATTAAACAATAATATCATTAAATTATTATTAAAATTATATTTGAAATTTATTAATAAAATATAATACATTTAATATTAATAAACAATTTTGTAATGAGACC
SYN_GCBIN_1_SEQ_12_04_6.9	GGTCTCATATTATATATATTAATTTTATTTATATAATATATTTATATTTATATAAAATAATTTAAAAATATAAATTTAAATTAAATTTTATATTTAAAAATTTAATATATTTTAAATATTTTAAATTATTTATTAATAATGATTCTTACTATTGAGACC
SYN_GCBIN_1_SEQ_12_05_9.9	GGTCTCATCATTTAATTCAAAAATAATAAACTAAAATAAAATTTCTAAAAGTAATAATTATTTATAATAATCATTTTATTATAAATTTTATATACTAATTATTTAATTTATAAATAAAAATATTTTAATTAAATAATTTTTATTTGAGACC
SYN_GCBIN_1_SEQ_12_06_39.	GGTCTCAATGATTTAAATACAAAAAAGTAATATTCCTTTCTTATATTTTTTTAGTGGTTTCTATTCCGAACCAGCTGCCACAATGCGGCATCGTGGTGTAGATACAAAGGGTGGTGTTCACACACACACACACACACACACTGAGACC
SYN_GCBIN_1_SEQ_13_01_31.	GGTCTCAGTGTTCAGTGATCCGACAACTCTCTGAGGACCCGCATACCTGCAACCCCCAAGACAACGTTGGCTTCGGCAAATAATTATATTATTTTTATTATTTATTCAAAATTTTAATTTAATTTTATTTTTTATATATTTATAATTAATATGAGACC
SYN_GCBIN_1_SEQ_13_02_8	GGTCTCATTGATTTTTTATATAATTTTAATAATCAATATATCTTATTTCAATAAATTTTTTAATATTAAATAATATATTTAATTTATTTTAAAATTTTTTATTATTATTAAAAATATATAATTAATATATAATTTAAATTATTTGAGACC
SYN_GCBIN_1_SEQ_13_03_13.	GGTCTCATTTGTTTATATATCATTATTATTGATTTATAAATTATTTTCTTAAAAAATGACTTTATAAAAAATACAAAAATATCTATTAAGATTTTATGTTTTTATTACTTAAAATCAATTAAAATATTATAAAAATTAAATTGATGAGACC
SYN_GCBIN_1_SEQ_13_04_9.7	GGTCTCACAAAATTAATTATTTATTTCTGATTTTTAATATTTTTATAAAAAAAAATATAATAAATTACTCTTTTTATTTTATTTAAAAATAATATAAATTAAATATATATAAAATTACATACTATATTTTATTAATTTAAATTAAATTGAGACC
SYN_GCBIN_1_SEQ_13_05_10.	GGTCTCAAAATCAAAATTAATATTTTTATTTATAATTATTTATATTAATTAAAATACAATAAAAATATAAATTTATTTTAAATAAAATTTAATATTCATAATATAAATTAAATGTAAATATAATAAAGACAAAAGTTAATAAGTGAGACC
SYN_GCBIN_1_SEQ_13_06_24.	GGTCTCATAAGTAATTTTTAATATTAATAATTTATTATTATATTTTAGTATTTAATAAAATAAATTTCATATATATATTAAATTAAATTATATTTTAGCCGTTGCCATTCCGAACCAGCTGCCACAACGAAAGAGCAAATGGGATGAGACC
SYN_GCBIN_1_SEQ_13_07_52.	GGTCTCAGGGAACCTCCTGCGAGCCTAACAACACACACACACACACACACACACACACACACACACACACACACACACACACACACACACACACACACACACACACACACACACACACACACACACACACACACACACACTGAGACC
SYN_GCBIN_1_SEQ_14_01_30.	GGTCTCAGTGTTGTAGCGCCTTGGTCCCCGTACCATCCCTTCATATGTGCAACCCCCAAGACAACGTTCGCTTCCTTATAATAATTTATTAATATTTTATTATTTTATATATTTAAAAATAATTTAATTAAATAATAAATTTAAAAGTGAGACC
SYN_GCBIN_1_SEQ_14_02_8.2	GGTCTCATTCTTAATTATAATATTAAGTTTATACAAAAAAACAAATAATATTATATTTATAAATATAATTTAATTAAAATATTTATTATTTTATAATATTAAAAAATAATTAATAAATATTATAAATAAAAAATTTAATTATTTTACTTTTGAGACC
SYN_GCBIN_1_SEQ_14_03_7.1	GGTCTCAAGAATTACATAAATTAAAATTTTAAATTTTTTATTATATATATATTTAATTTTTAATATTTAAATTATTAAATTTTAATTAATTTATATAAAAAATTTAATAAATATTAACAAATAAATATATTATTTTATATATTTTATGAGACC
SYN_GCBIN_1_SEQ_14_04_8.6	GGTCTCATTTATATTAAATATATTTAATAACATTTTTATATAATTTATTTATTTTTATAAATATTTTATAATCATTAAATATTTATTATGTAATAATATTTTTGTATATAAATATTATATTTATTAACAAAAATTTATATTATTTGAGACC
SYN_GCBIN_1_SEQ_14_05_7.9	GGTCTCATATTATTTAGAATATTTTTATTAAAAAATTTTATATATATAATTATTTAATAATTATATTAAACCTAAATTTTATATAATTATTATAAATTATAATATATAAAATAATATATTTAAAATATTTTTAATTTATAATGATGAGACC
SYN_GCBIN_1_SEQ_14_06_20.	GGTCTCAATGAAATAAATTAATAATTTTATATAATACATAAATTTAACTATTATTATATATTTATAAATATAATTAATTTAAATTATTATAAATTTTAATTAAATTAAGGTTGCGATTCCGAACCAGCTGCCACAAATTGCCGTGAGACC
SYN_GCBIN_1_SEQ_14_07_52.	GGTCTCAGCCGAGTATTCAGAGACTGTGGGGAGCGTCCAAACACACACACACACACACACACACACACACACACACACACACACACACACACACACACACACACACACACACACACACACACACACACACACACACACACTGAGACC
SYN_GCBIN_1_SEQ_15_01_33.	GGTCTCAGTGTGGTCACGACTCAGGCTTCCGCATAGTAGGATCCCAGTGCAACCCCCAAGACAACGTAGAATTGTTATAATTAAAATCAGATAAGTTTTTTTAATAATAACTAATCAGAAATAAATTAAAATACAAATTTAATTATCTGAGACC
SYN_GCBIN_1_SEQ_15_02_10.	GGTCTCATATCTTTATCATCATATTTAAAATTTCTATATTATTATTTAAATAAAATTTTAATAATTATAAATTTATTATAATTATCATAATATATATTATTTAAATATATATTATCTGATTAATATTTTATAAAATTATATTTTTTCATTTGAGACC
SYN_GCBIN_1_SEQ_15_03_11.	GGTCTCAAACAATAATATACTTAATAAGATAAACTTTATTTAAAAAAATTATTAATAATTTACAATAAAAAATTATTCAATTAACAATTTATTTATTATATTTATGTTTAATAAATATAATTTTATAATTATTTTTATAATGTGAGACC
SYN_GCBIN_1_SEQ_15_04_17.	GGTCTCATGTTTTTGATATTACTAAAACCATATTATATGCAAAACAATAATTATATATGTTATATCATTAAATTTATTAATTCAATTTAGTACTAAGATTAAATATAAACAATATTCTTAAATCAAATGTATTATATTTTTTATGAGACC
SYN_GCBIN_1_SEQ_15_05_12.	GGTCTCAATAATAATAAATTAAATTATTAAATTCTTTTAATTTATAAAATAAAGAAGATTATATACCAACTAAAAATATAATAAATATGATATAAGAATAATATTTTTATATACTTAATAAAAATATTTATTTTCGATCAATTTTTATAAATGAGACC
SYN_GCBIN_1_SEQ_15_06_7.5	GGTCTCAATTTTTTATTAAAATTAATATTAATATTATTATTTTACCAAATATTTATATAAAAAAAATATAAAATTAAATTAATTTACATTTTATATATAAATTTTATTAAATGAATTTTAATTATTAAAATATTTATTTAAAATTAAAATAATGAGACC
SYN_GCBIN_1_SEQ_15_07_37.	GGTCTCAAAATAAATTTTATTTATATTTCAAAATTTAGTAAAATTAATAACTTTTCTTTCCGAACCAGCTGCCACAAGGGCGACGTATCAACCTCAGGGGCAAATGTGACAAAACACACACACACACACACACACACACACTGAGACC
SYN_GCBIN_1_SEQ_16_01_32.	GGTCTCAGTGTCGCGGACAGATTCCATCCTCCTCGATGTTCAATGCGTGCAACCCCCAAGACAACGTTCTTTTAGTTATTATGATAGCAATTAATAAGTATAATAGAAAAAATTTTAGATAAAATTTTTTCATAAAATATATATACTATGAGACC
SYN_GCBIN_1_SEQ_16_02_26.	GGTCTCAACTATTTATCTTAGGTAATTCATAATTTCAGTGTATAAGATTAGTATAATGATCTAATAGATACTATACTTTTATAACCAATTACATACATGACCTTTTATTACGATATTTTTTATTCAGAGAACTCAACAGATGAGACC
SYN_GCBIN_1_SEQ_16_03_14.	GGTCTCAAAATATTACTATACTAATAAATTAATTTAAATACACATATTAATTATATTAAATACAAGTTTTAATTTATACATATTATTATTATAATTATTTAAAATCCATATCATATATATATATCATATATAGTTTTCTGTGAGACC
SYN_GCBIN_1_SEQ_16_04_24.	GGTCTCAATTTTTACAATATTAATTCTACTATTTAAAAGAATCTTTTAAAGTAACTCATACAAACTTCCTGTAAAATTCTACTTTTTCTAACGTATAATGTTAGTTTTATGTTCGTTTAATATAAATGCACTAATACGATTGAGACC
SYN_GCBIN_1_SEQ_16_05_18.	GGTCTCATTATCTTAAACAATTCTAGATATAAATTTAAAATCCTCAAATATTATTTTATTTTATAAAATTATTTCATAGTATTATTTAAAATCATAATATTACTAAAAGCAAATCAATTGTTATATATTTTTACTTGATTCATCGTGAGACC
SYN_GCBIN_1_SEQ_16_06_19.	GGTCTCATACGATCTATCATAAATGAAAATTTATTTTGAATCAAGATATATACTATTTCATTATTTTATAGTATAAATAGTATACACTTACTGAAGAGCAATAATATCACAATAATTAAATTTAATTAATATTAAATTATTGAGACC
SYN_GCBIN_1_SEQ_16_07_41.	GGTCTCACGTATAATATAAATTATAAAGTAAATAACTAAGTAACTTTAAGATTCCGAACCAGCTGCCACAATGGTTGTATCCGCGACACACTCTTGGTAACGTCCGAACACACACACACACACACACACACACACACACACTGAGACC
SYN_GCBIN_1_SEQ_17_01_33.	GGTCTCAGTGTAGCTACGGTCCACTTAAACCACGCTGTTGTCTGCAGTGCAACCCCCAAGACAACGTTCCCTTCGAGAAAATTAAAATTATTATTTAATAATATTATTACAATTATAATAACTATTAAATGATGATTTTTTTTGAGACC
SYN_GCBIN_1_SEQ_17_02_16.	GGTCTCATTTTTTTTTAATTGTTTTTTTATGAATATATTATATTTTATATTTTAAAAATATAATAAACATTTTCTGTCTATAGATTATCCTATATTATATGATCTCATACATATTACTTATTAATTTAAAAAAACAACACTTTGAGACC
SYN_GCBIN_1_SEQ_17_03_16.	GGTCTCAGATTACTAGTATATTTATATATTTAATTAATAATAAAGATATTTAACATAATTTTCAAAATGCTAAAATTAATTACATACTCATATATAACTGATATTATTATTAATATTATTTGATTTGCATTTTATATTTAAAGTTGAGACC
SYN_GCBIN_1_SEQ_17_04_15.	GGTCTCAAATCTTTTTAAATAATGTTTTTCTTCGATTATTCTTTTTATAGATTTATATTACATATATATTATAATTAATTTAACTAAAATTCTTTGTATAAAAACTAATATAATTTATATAATACAGCATATATTTTATTTTACTAATGAGACC
SYN_GCBIN_1_SEQ_17_05_16.	GGTCTCACTAATTATCATATAATATTTAATTAAATGATTTAATTAGTATAAAAAATAATTTTCATTCTTACATTTATTTTTAAAAATCTTACTAATACTATTTTTGAACTATTACTAAATAATATTATGAATTTATTCAAATATACCTATGAGACC
SYN_GCBIN_1_SEQ_17_06_34.	GGTCTCACCTATTTATATTTTATATAAACTATTAAAAAAAACAAAATAGTCTTCATAATTCTTACTATTTCTATTTAAATATTTTCTCGTTGGGATTCCGAACCAGCTGCCACAAGGCTCAGAGACGCTCCTGATAGATTAGTGGGCTGAGACC
SYN_GCBIN_1_SEQ_17_07_52.	GGTCTCAGGGCTCCAACACACACACACACACACACACACACACACACACACACACACACACACACACACACACACACACACACACACACACACACACACACACACACACACACACACACACACACACACACACACACACACTGAGACC
SYN_GCBIN_1_SEQ_19_01_33.	GGTCTCAGTGTCCTTTTTACAACGCTTTGGGTCGGAGGCTTCGCTTGTGCAACCCCCAAGACAACGTGAGATTTATTTAATTTTGATGAATTTATCATTTAGCTCTCCAATCTTATTTATTATAGATATTTTTAATATAATAAATATACCAATGAGACC
SYN_GCBIN_1_SEQ_19_02_24.	GGTCTCACCAAAATCTGCAGTTTTATTTGGTCTTAATCTCTTTTAATGTCATATCATGTAAAAGAAGGATTTACTTTAATTAATTTAAATCAATTATTTAAGTCAAATTACATTACACTAAGATTATGTACTTTAATTCATTTGAGACC
SYN_GCBIN_1_SEQ_19_03_20.	GGTCTCACATTTTGATTTAAAATTAATATAATCTTAATTCTTACGAATCAATTAATGAGCACTAAATTTATAGATAATAAAATTATTAAGTCATATATTATATGTGTCTTTAATTTCCTATAATTAAAAAATTTATCACTTTCTACTTGAGACC
SYN_GCBIN_1_SEQ_19_04_23.	GGTCTCATACTTAAGATATATGTCTAAACGAATCGTTTCTTTAGTGTGCCATACTAATTAACTAAGCAAAATTTGATGAGATATACTTATTTTATCCAAATTATTTTCTAAATAATTAATAAATAAAACTTAACATAAAAATTTTTGAGACC
SYN_GCBIN_1_SEQ_19_05_24.	GGTCTCAATCCATTTTTTGTTAATCCTTATGTTTAAATAATTATATAACGCATTTACCATTTTTTTTAGTGATTTTGACATAGATATTGTTTAATAAATACACTAATAATAACTTGTGATTAGCATGTACAAATCACAAAAATGAGACC
SYN_GCBIN_1_SEQ_19_06_24.	GGTCTCATGGCAGCTGGTTCGGAAGAGAAATATTCTTAAATTATTAACTATAATAATAAACTTAATATTTATAAAAAATTACTTCTTTTAAGAATAAAACATTATACATTTTTATTACTGTGATCTAACCGTTTATGATTAATATGAATCCTGAGACC
SYN_GCBIN_1_SEQ_19_07_51.	GGTCTCAGCCACAATGGTTAGCGTACGAATGGAGGCCGTTACAGAGGCTTACACACACACACACACACACACACACACACACACACACACACACACACACACACACACACACACACACACACACACACACACACACACACTGAGACC
SYN_GCBIN_1_SEQ_2_01_36.9	GGTCTCAGTGTACCGCTTCTATCACGGACCAGCCTTTATACCGGTGGTGCAACCCCCAAGACAACGTACGTTTGAAATTTTATTAAATTGATATTTTAAAAAATTAACTGCATTTTATTAAAAATTGTCAGGTTTTACGCATTGAGACC
SYN_GCBIN_1_SEQ_2_02_16.6	GGTCTCAGCATTTGAATTTAATGAATACAAAACTAATTCTATAATAATTAAATTATAATTTAATTTACTTTATCCAAAATTGTTATTAATTAATAATGTCTAAAATCTAATGTAAACAAAATTTTTTATATTGATAATTCAAAAATTTTTGAGACC
SYN_GCBIN_1_SEQ_2_03_15.9	GGTCTCAAACTTTATTATATATCATTAACACTTTATATCATAAACTGAATAGTTTTCTTATTTTTAACAGATTAAAGATTAAAAAATTGATACTATTATATTCAATTTTATATTATTTTAGATATTATTTATTATCTAAATAATAAAAAATGAGACC
SYN_GCBIN_1_SEQ_2_04_20.3	GGTCTCATTAGTATTTGAAATAATAATAATAAACCCACTGAATTATTAACAATATGTTCATTTATTTCAAACATTTTTAAAACAACTTAATTTATATAATTAACTTTTAATACACCTCATATAAATGTATTTCTCTAATAAAACTTGAGACC
SYN_GCBIN_1_SEQ_2_05_17.4	GGTCTCACTAAATAAAATATTACTATATATAATAAACAAAAAAATAGATAACGCATGAAAATTTATATAAAATAGACAATACTTTATCTGTTTTATACATTGAAATTCATCATTTTATATAATTTTTCTTGATAATTAATTAATATTATGAGACC
SYN_GCBIN_1_SEQ_2_06_38.0	GGTCTCAATTATTTATTAATATTACCTTAATTGTTACTAACTTAATATTAGAAACATTTCTTACGTTTCCGAACCAGCTGCCACAATGAACCACAAGGTAACTCTGGCAGTTTGAGCGGCTTACACACACACACACACACTGAGACC
SYN_GCBIN_1_SEQ_20_01_33.	GGTCTCAGTGTATCCGTTGCGCATGTGACTGAGTGTCTGTTGGAGTCTGCAACCCCCAAGACAACGTGTAATTTCGCTTTAATTTTATATTTATGAAATATAAAATTTGTAATGATGTTATTATAATCAAAAAAGAACTATATAATTGCAAATGAGACC
SYN_GCBIN_1_SEQ_20_02_16.	GGTCTCAAACTTACAAGATAAAATAATTTAAAAACTTTTTGTCTATGAAATTCCATTTTTTGTATAAATCAAAAATATTAAATTTTTTAATTTATTATCATTATGTATACTTAATATAAATTAAGATATTAATAGTTAATTTATCTTTTGTGAGACC
SYN_GCBIN_1_SEQ_20_03_19.	GGTCTCAAGTTTAATCTTATAAAGAATCTTTAACGTATATCTCCTTTAATAATTCTATATAAAGAATAAAAATTAATAGATCTTTTAATGAGTAATATCCTAATTATATAATTTCCTTAAAAGTATAATTTTTTATATTGTATGAGACC
SYN_GCBIN_1_SEQ_20_04_12.	GGTCTCATCATAATTTAAATAAATTTATAATTTAATTTTTTTTATACTAAAATTATACATGAAATAATAAGTTTTAAAATAAATAAATTAATAAAATAGTTCTAATATGATTAATATAATTTATTTACTATTAATTATCAATACATGAGACC
SYN_GCBIN_1_SEQ_20_05_19.	GGTCTCACTTTTAGATTAAATATGTCACATTTTAATTTTAAGATAAGTATATGTTTCTACATCCATTTTAGTAATATTCTTTCAATACATTAAATTAATCTATAGTAATTTAATGATTTAGAATGATTATATTAAATTATATTTTCATTGAGACC
SYN_GCBIN_1_SEQ_20_06_17.	GGTCTCAGGTCTTACCGATTTTTTAGATTTTTTAATAAATTAAATTATTATAAGTTAAAATGACTTACACAATAATCTTAACTTTATTTATATTATATAAAATAAAATAGAACTAAAATAATATTACTTAAATTTTTTACTAATTGATCTTTTGAGACC
SYN_GCBIN_1_SEQ_20_07_38.	GGTCTCAGACCAGTTGTTATAAAATATTATATATGATTAAATTTTAAATATTGAAAAAACCATAGCGATTTTACTTCCGAACCAGCTGCCACAACCGCTGTCCCACTACAAACGCACACTCTTTACTCGCACACACACACTGAGACC
SYN_GCBIN_1_SEQ_3_01_35.9	GGTCTCAGTGTGAGAGCCCAGCTGTAGGTTCATCGCTGAGCCAAAACTGCAACCCCCAAGACAACGTCATTTTGCATTGTCGAATAAATTTAATTATAAGGAAATATGCTTTAATCCATTACCTAAAAATTTAATTAATATTAATATGAGACC
SYN_GCBIN_1_SEQ_3_02_20.7	GGTCTCAAATAATAAAAATATAAAATAAATGATTTTAAAAATCTAATATCTACAAAGAATTTTAAGTTTACTTATATATAATTTTAAAATAATCCGTTACACGTAACAATGGTATTTTTACCACTCAATATTAAATTATTTAACCTATGGACTGAGACC
SYN_GCBIN_1_SEQ_3_03_15.0	GGTCTCATTGGAATAATGCAAATATTAATCAATTTTTAATTTTATTTATTATATAAATAAAATAATATCTATATACTAAATACAATTCTATTAAAATTTTTTAATTAGGAATAAAAAATTTGTTTAAATAATTAAAATAATAGTCCTGAGACC
SYN_GCBIN_1_SEQ_3_04_17.7	GGTCTCACCAATAAAATGAATAGTTTAATTCTTACAAATCTAAAAAAATATTTATAATAAATTAAATATAAAAATACATCTAAAACACTTATAATTTATCTCATTCTTAATAATCTTTAAAAGCATAAGTATATAGTATATTTTAATAGAATGAGACC
SYN_GCBIN_1_SEQ_3_05_16.2	GGTCTCAAGAATAAAAAAAAAACAATTCCTTAATTAAAAATAATAAAATTTAATCAATATATTTAAATTTAATAAGTATATTAATTAGATAAATTATTAATAAATCTAAGTTAAGATTAATATCATATCTACCACAAAAAATTGTTGTGAGACC
SYN_GCBIN_1_SEQ_3_06_44.8	GGTCTCAGTTGATAAAATATTATCTAATATATGCTTAATGTTCCGAACCAGCTGCCACAAGTCGAAATACTGCCGAAGACACAACGAGACTGGCGTACACACACACACACACACACACACACACACACACACACACACACTGAGACC
SYN_GCBIN_1_SEQ_5_01_36.8	GGTCTCAGTGTTCTAGACTCGGACGGCATTAACGACGAAGCACCCTGTGCAACCCCCAAGACAACGTGTCCTTAGCCTTGTATTATCAAAATATTTTTATAACATTAATGTTCTTATAATATAAAATTAATGCACTATAAACAAATGAGACC
SYN_GCBIN_1_SEQ_5_02_18.0	GGTCTCACAAATTGAAAATTATTAAGTACATTAAAAAAATATATATTAAAAAGTTATTTAATTTCAGGTATATTAAAACTATTATATTGCTCTATATTCTTTTTAAAAATATCAACTAATTAGTGGATATTATTGATAAATATTAACATGAGACC
SYN_GCBIN_1_SEQ_5_03_21.0	GGTCTCAGAATAATTTTTTATATTAACGCAAGTAGATTTAAAATACACTCTTATTTTGAACATTTACAATATCTTTAAGAATAAGAAACAATCAGTAAATTATTTTAATTAGACATTATTCATACATATTATTAAAGTTATATACTTGTTTGAGACC
SYN_GCBIN_1_SEQ_5_04_12.0	GGTCTCATTATGTATACATAATTCTATAATAAAAATTAACTTAGAAATAATTAATATTATATCAATATTTTATATTAATTTTATCTAATAATTTTTTTTTAAACAAAAAATGTTTATAATAAATTATCTAATAATATAAAAATATTAGAATTGAGACC
SYN_GCBIN_1_SEQ_5_05_17.1	GGTCTCAATAACATTTACAAACTCTTTTTTTTTTATTGTTAAAAAATTCTAAAATTATATAATAAAAAAAAATCCACAATTTATAATTTATTTCGATAAGTTGTAACATTTATTAATAATTTGTAATTTATATATTTATTAGTAATTGGCTGAGACC
SYN_GCBIN_1_SEQ_5_06_53.0	GGTCTCATGGCTTTGGACTTCCGAACCAGCTGCCACAACGAGGGTACTCTGGTTCGAAGAGCTTGTGAGTCGGAACACACACACACACACACACACACACACACACACACACACACACACACACACACACACACACACACTGAGACC
SYN_GCBIN_1_SEQ_8_01_41.0	GGTCTCAGTGTGCTATAATGCCAAGGACGCGGAGAGCCAAGAACCACTGCAACCCCCAAGACAACGTGCTGTTGGCTTGATAAGACAATAGAATTATCAAAATATTAAAAGAATTTAAAGTATTGTATGGGTAGAAGAATGAGACC
SYN_GCBIN_1_SEQ_8_02_18.2	GGTCTCAAGAATAATTAAGCTAGATCTAAATAAGTATTAATTTAATTAAATACTTTATTACATAACACTTATAAAAATTAATAAATTTGTAAGAAAACTGTATTAAGTGTAAAATTGAAATTCTTAAAATATTTTAACATATAAAAACACTTTGAGACC
SYN_GCBIN_1_SEQ_8_03_15.7	GGTCTCACATTATTAAGCGAAATTCTTTATATATATTTAATTAAATTTATAATTTAAATATTATCATTAAATTAATTAATTATTTTAGTCAATCAATATTTAGAATATCCTTAATTTAAATGTATTATAGAAAATATTAACAAGTTGAGACC
SYN_GCBIN_1_SEQ_8_04_16.3	GGTCTCAAATGAATACAATTCTTAACTAAATTTTAAAATTAAAAAAGTATATATATTAATATATATATTAATAAAATCACAATATATTTTTCTAATCTTGATAAATTATTTAAAATGGGGAAAAATATATGTAATCTTTATGAGACC
SYN_GCBIN_1_SEQ_8_05_16.9	GGTCTCATTTATAATTTAAATTTATTAAAAAGATAACCTAAATTTAATTTAAAAAAATATTATTAATTTTACCACATCGAAATAGTCAGTCAATGATATAAAATAATAATTTTTATAATTGAATTATCTAATATAATATTTGAAAATAAGCCTGAGACC
SYN_GCBIN_1_SEQ_8_06_23.8	GGTCTCAAGCCTTATGAAAAAATAATTATTGTCTTAATACTATTTGAACTTTTTTAGATTATTATATTAAATCCATGTTATGTATAATAATAAAAAGATATATGTTCATGGTTTAAAATACTTTTATAAAATTTTGAGCCTTCAGCTTCCGATGAGACC
SYN_GCBIN_1_SEQ_8_07_53.4	GGTCTCACCGAACCAGCTGCCACAAGGTGCCCTGATGTCGAACACCGAGGTAGCATTTAGCACACACACACACACACACACACACACACACACACACACACACACACACACACACACACACACACACACACACACACACTGAGACC
SYN_GCBIN_1_SEQ_9_01_34.8	GGTCTCAGTGTGCGTCTTAACCGTCGTACAACAATCCAGCACGTCCCTGCAACCCCCAAGACAACGTGTACTTATAAGAAAATAATCTTACAAAACTACTTATAATACTCAGTTATCATTTAAATAATATTGAATAGTATAAATAAATAAGTGAGACC
SYN_GCBIN_1_SEQ_9_02_27.2	GGTCTCATAAGAGTGAAAACTGCCAAAATAATCATTTACACAAATCAAAATATCAATAGATACTATTAAAACCATGATATTTACCTTTGTAAACAAAACACTATAGACACATTACGAACGGCATATATTAAATATTAAATTTCAATTGAGATGAGACC
SYN_GCBIN_1_SEQ_9_03_22.6	GGTCTCAGAGATTATATATACTAGTGTAATTATGTGGTTACATTATTACTTTTATATTACTATGTACCTAATATCTTTAAATGAGTAATTCACATTATCTTAAAATTTAAATATATGTTTACAGCTGATTAATAATAATATTAATACACACTTGAGACC
SYN_GCBIN_1_SEQ_9_04_19.0	GGTCTCAAAAACAAAATGATATAGAGTAAACAATCAATAATTAATTAAATTTATAATTGCTCTTTTAACGTATATAACTTATATACATAATTATATTTTATAATTATACAAATTTATTATAAATCCTGTATTTAAGATAGAAGTGTGAGACC
SYN_GCBIN_1_SEQ_9_05_24.6	GGTCTCATTTTTTTAGCTCTTTTCAATCATTTTAGCTATGATCATAAGTATTAAAATTCTGTTTTAATTATTCTTATAGAATGTAATAGTACAAGAACTACAACAGTTTTATTATTATCTGTGTATCATAATTCTTTGTGGATAAATTTCATGAGACC
SYN_GCBIN_1_SEQ_9_06_36.3	GGTCTCATTCATTATATAAATACCCGATTATTACTATAAATATATGTCACAAGTTCGGCATATATATATTTATCAATTAATTATTTGTACTTCCGAACCAGCTGCCACAAAATGGATACTGGTGGCAATGCGTGACATCGAGCTGGACACTGAGACC
SYN_GCBIN_2_SEQ_1_01_41.3	GGTCTCAGTGTTCAGATGCTTCGTCTTATACCTGCTGCTGAGCCCGATGCAACCCCCAAGACAACGTCTTATTATGTTCAGCACTAAAGAACGGTAATAATTGGAATTTAAATCTAAGATAAAGAGGTCAATATAACGGTTTGTGAGACC
SYN_GCBIN_2_SEQ_1_02_33.5	GGTCTCATTTGTGCGCTGTGCTCTTTCAATAAGCGAAATAGACATTAATTAGATTATTGCTGGTATGTTACCACAAATTGATCTATAATATTTATTCACAAAGAGTATTCAACTTCTTGAGGTATAAAACCAAAGTCTCTACTGAGACC
SYN_GCBIN_2_SEQ_1_03_32.4	GGTCTCACTACAATACATTTCCAATGCATATGTTGACAATCTTTAAGCGGGATGAAGTAATACATCTAGATCTCTGTTAATAATCAAGTATTGAAGAATCACTGGTCTAAATTTGAACTTAACAGTATCAATTAGTTCTACTTTTGAGACC
SYN_GCBIN_2_SEQ_1_04_30	GGTCTCACTTTCAATTTAATAATAGATATAATTTACCTCTAGGATACACAGATAGTATTTCAAAGACGAAAAAATGCATACTACATTCCTTCCTAAATATAAATTCTAATATTGAGAGTTACGGACCAATTGATTTAAACGCTTGAGACC
SYN_GCBIN_2_SEQ_1_05_25	GGTCTCACGCTATTTAAAAAACTAAATATAGATGTATGAATATACTACTCTGGAAATTGATTTATAAATTTAATATGAATAAAGTAGGATAATATATTATAACTCTATCCAATAGTCATCCTTTACGCTAAAAAATAATAGAAGATGAGACC
SYN_GCBIN_2_SEQ_1_06_35.5	GGTCTCAAAGAATTACGCGAACAATTTATAGGTTGACTAGACGAACTTTTATCTGAATCTAAGTGAATGCCATTCAACGAAACGATCCATTTATATCGAATCAAAATATTTGTATTAGACATTTTAAGTTCCGAACCAGCTGCCATGAGACC
SYN_GCBIN_2_SEQ_1_07_52.3	GGTCTCAGCCACAACCTCGAAGCCCTGGATAACCTGCTTAGTACGTCCGTACACACACACACACACACACACACACACACACACACACACACACACACACACACACACACACACACACACACACACACACACACACACACTGAGACC
SYN_GCBIN_2_SEQ_10_01_34.	GGTCTCAGTGTGCCGTCAGTCCTCAGAAAAGCGTACTTCGTGTGTGGTGCAACCCCCAAGACAACGTTCGGTTAAGCGCACTATAAAAAATAAATATAATGTTATTTTATATGAATTTTTGGTATTTTATCTTCAAAAATAATAATTATTTTGAGACC
SYN_GCBIN_2_SEQ_10_02_16.	GGTCTCAATTTTTTATAAAATTATATTTAATCATTAGCTAAAATGTAAATTTAAAAGTTATTATAATCGCAATATTTTTTCATAATAATCATTATTAATCATATTTTTTAAAAGAATTAAAATTAATATTTTAATTATATTACCTGTAGGGTGAGACC
SYN_GCBIN_2_SEQ_10_03_15.	GGTCTCACTTCTCATATATAATCTTAATACTGTTAACGTTAAAATATAAATTTAAAAATAATATCTTAAAAACTGAATTTTTTAATTTTTTAATTAATTTTATGTATATATTTTTTTTAATATTAATAAAAATAAACAATAAAAATCCCTTGAGACC
SYN_GCBIN_2_SEQ_10_04_16.	GGTCTCATAAAGAGTTATTATATCATGTATATTTAAGTTGTATGATAATTTTAAATCTTTATATAAATAATTAAATAATACTAACTATCATGTTCTACTTAATTATAAAAATATTATTTATTATATTTAATTTAATTTTATATATCTGCTTCTGAGACC
SYN_GCBIN_2_SEQ_10_05_18.	GGTCTCAGATTAAATATCGTATTATAAATAAAATAATATACTTGTATTTTGAAGCATAAGCTTAAACAAAATATAATTTATTAGAATTAATTTTACATAATTTTCGAACCCTTTAATATAATTGATATTTCTCTTTTATATATTAATATAAATGAGACC
SYN_GCBIN_2_SEQ_10_06_19.	GGTCTCAAATCAATATACGTTATTGTTTAACTTTAATTATAAATATTATTACTAATTGCTTTAACTTTCACTTATAATTTACAAATGAAAATAAGTATAATAATTTTTCAGAAATATATAAAATAAAAAATGTACATTTATGCTTTTCCGTGAGACC
SYN_GCBIN_2_SEQ_10_07_52.	GGTCTCATCCGATTCCGAACCAGCTGCCACAAATAGTAAGCCCTCCAGGTCGCCAGCGTGATGTAACAACACACACACACACACACACACACACACACACACACACACACACACACACACACACACACACACACACACACTGAGACC
SYN_GCBIN_2_SEQ_11_01_40.	GGTCTCAGTGTGTCCACGAATCAGAGAAGAGCCTCACCAACGCCAAGTGCAACCCCCAAGACAACGTGATTTTTTTGATTGGTATAAGAACTGCACAGGGTCAAATATATACGAATACATTCATTTTTTCTTATCTTTAAGTAGCTTATGAGACC
SYN_GCBIN_2_SEQ_11_02_20.	GGTCTCACTTATTTAACTAAAATAATCTTCATTCTTTTATTAACATAATTTATTTTATTTTATTCAGTATATTAAATATTAAAAATAACTGTGCGGTAATTGCTTAAATTTTCATTAAAGCTGGTCAGTTAAATATTTACACATATATAAAATGAGACC
SYN_GCBIN_2_SEQ_11_03_27.	GGTCTCAAAAAATTACTAACCTTATGTTAAGTTATGATACAAATTATTAGTTCGCTATATATTTATATCATGTTAAGCGGAAATCAATTTAGTCCTTAAATATTCTTGTAAGAAGCCTGTAAGTATACATTTTCCAGTAAGTAAATATCTCTGAGACC
SYN_GCBIN_2_SEQ_11_04_25.	GGTCTCATCTCAACTTTACGTGTAAACAATTCATAAACAATTATAATCCCCTTATAAAAGAAGATGTTATTTCCTCATATAATGTTAATAAACATAATTGCAAAAGATATTTAGAAATTAGGACATCGATATTTAAAATTAATCTAAAAGGTGAGACC
SYN_GCBIN_2_SEQ_11_05_33.	GGTCTCAAAGGTCCAAATGGTTAAGATCTAGATTAGGTTTTTGACGTTTAGATATGTATACTGAATGTTATGTAGAATCGATTAACTTATTTTTAAACATTGATCCCGATCTTCATTAATTCAAATTAATCTTCCGAACCAGCTGCCTGAGACC
SYN_GCBIN_2_SEQ_11_06_52.	GGTCTCATGCCACAAGCGTGCAGATACTCGGAGAGGAGTGAACCCTAGTGGACACACACACACACACACACACACACACACACACACACACACACACACACACACACACACACACACACACACACACACACACACACACACTGAGACC
SYN_GCBIN_2_SEQ_12_01_35.	GGTCTCAGTGTATACTATTCAGGCCCTTACGCTCGGTGCCATACGCTTGCAACCCCCAAGACAACGTAGCTTTGCGAAACGTCTAAGTATTAATATATTAATTAGTATTATATCAAATGGCTATATGAATTATTTAATGAAAAAATTATTATGAGACC
SYN_GCBIN_2_SEQ_12_02_22.	GGTCTCAATTATCTTATTAAATTGTTAAAATTAAATATATAAACTTAAAGATATAAATACATTATACCTAAATATAAAGATTTCATGAAATGTCTTTAAAATCATAAAGGGCTCTTTTCCAGAAATTAACATCAATAATTTATGGTCTGAGACC
SYN_GCBIN_2_SEQ_12_03_21.	GGTCTCAGGTCTGGTACTATTTATTAAATTAAATTCCACAACATAAACATATTCTAATATTTCATTAATACTAATAGCATATTTTGTTAAATCTTTATCTGTATATTGATTTTTATACAAAATAAATACAAATTTAAACATTTTCTAATAGTGAGACC
SYN_GCBIN_2_SEQ_12_04_23.	GGTCTCAATAGATTTATATCCACAAAGCAATTGTCTAAATCAATTTGTAGATTAAAGTATTTGGTACCATTATGATCAAATTATAGATTTTTTTTTTTATAATGACTTACTTTCTTATGTAACCGTAATATTATTATACAATTTAACTTGAGACC
SYN_GCBIN_2_SEQ_12_05_26.	GGTCTCAAACTATAGTAAAAGCTATCAATGTCATGAATGTTAGTCATAAGTCGCTAGTAAATTAAACATTAGAAAACATTTCGAATTAAAATGTTTGCAATAAAGATCAATGCCTATTATTACTTATTATAAAGATATCAAATGAGACC
SYN_GCBIN_2_SEQ_12_06_20	GGTCTCACAAACAAAGTATTTGGATTTAACATAAAAATATCAAAATATAAAATTCTCTTAATTAAAACAAAAGATGCTTATAGTAAATACAAAAAATAAGAATATAAATTTAATATATTTTAGTTAATTAAAAACTAGATCCCTGAGACC
SYN_GCBIN_2_SEQ_12_07_51.	GGTCTCATCCCTGTAACCAAGTTATCGCTTAGCTTTCCGAACCAGCTGCCACAATTCCATCCAGATAAGTGCCGTTCCCCTACTAGCCGCACACACACACACACACACACACACACACACACACACACACACACACACACTGAGACC
SYN_GCBIN_2_SEQ_13_01_33.	GGTCTCAGTGTTGCCGAGCATAAGCCTCCTGGTATAAGGGGTGTCATTGCAACCCCCAAGACAACGTCACCTTGTTGTTTTTTAATTAGTTCTTAAGTTATGTAAATTAATTTTTTTTAATATATACAAAATTTTTTAATTAAAGTGAGACC
SYN_GCBIN_2_SEQ_13_02_13.	GGTCTCAAAAGATGTTTAATATTATTTTAAATTATATTTACCATTAAAAATAAATTGAATTATTTCTTTTATTATACACATTCAATGAATTTTTTAAAATAATTAATATATGATAAAAAAAAATTTATATATTTAAATATATCTTTAGTGAGACC
SYN_GCBIN_2_SEQ_13_03_18.	GGTCTCATTAGTATCATAAATATAAATGATTCATATTATTTGCATGTATAATTTTAATTAATACAAATTTATTTTTATTTTATCTTAGATTACCAACAATCTTTAAAATCTTGAAATTGTATTAATTAAATATAAATCATTATACGATTGAGACC
SYN_GCBIN_2_SEQ_13_04_16.	GGTCTCATCCACTTAATAAAAAAATATTTACATAACTCTTAAAACATAATAACTATTATTTAGTATTACAATTATATTATTTAATATAATTATTATAAAGTAAAATTTCAATCATCTTATAAGATTATTTATTGATTAATCATAAATAATCGTGAGACC
SYN_GCBIN_2_SEQ_13_05_21.	GGTCTCATGGATCTTTTAAATGTAATTATATTTAATAAGTTAATTTATTTATGGTCATGACAAAATTCTATTCAATGACTTTTGTATATTTAATTAATTTGGATATATATTTAACTTTATTTTATCAACATATATTAGTCTTTACACCTGAGACC
SYN_GCBIN_2_SEQ_13_06_18.	GGTCTCAGATTATTATTAATTTTTATTAATTCATAAATTTTTATATCAATTCCTATATTTAATTTTTATTGTAATGTTTTATCATTACAAAATTACATCGTAAACCATATTATAACATTTAACATTTAAACTATAAATGGTGTGAGACC
SYN_GCBIN_2_SEQ_13_07_46.	GGTCTCAAATCAAATTAATAAATACAACTTGGTGTTCCGAACCAGCTGCCACAAATGCCTCTCCCGCAAGCCTGTGATATTAGGGACTGAACACACACACACACACACACACACACACACACACACACACACACACACACTGAGACC
SYN_GCBIN_2_SEQ_14_01_40	GGTCTCAGTGTTTAACGGCAATTCGAGTATCGCCAGGGAGTCCTCGATGCAACCCCCAAGACAACGTACACTTTATCTACAAAGCTAGATTAGCATACAGATTTATTTGATGTGGAGTTTTTAACATATTTTCAAGTTAGATTTGAGACC
SYN_GCBIN_2_SEQ_14_02_32.	GGTCTCAGATTCTTATCTAATTAAATGCTCGATCTATTTACTTACTATATCATATATCAGATATGAATACAGCCATTAATGTAGCGGCGTTAGACGATATATATTCAGATCATTTATTGGAATAGCTCAACACGGTAGAATTAATTGATGAGACC
SYN_GCBIN_2_SEQ_14_03_29.	GGTCTCATTGAATACTACAATTTTGTCAATAACTGAAGAACATATCACTTTAAATTTCATTTTTGATCAACAAAATACCAATATATTAGATAAATCAAATTATCGTGCTTGGGCAAGTGATAACATAAATCCACAACGCGAATAAGATGAGACC
SYN_GCBIN_2_SEQ_14_04_30.	GGTCTCAGAACGTTTAGATACATTGAAGCTATCAAAAATGAATAGTGTCTACTGTTTTCTCTCACTATTGATTCGATATTACTCCGACCGAAAGTATATAATAAGAAAAAATTATTGTCAAAAATATTTTAATCACTTCTATCAGCATCTTTGAGACC
SYN_GCBIN_2_SEQ_14_05_30.	GGTCTCAGTTCTAATATTAGAATAACATTGGTTTCATTCATATTGAAATAATAATTCGAACCACAGAAGTCTGTCTATTAGTGAAACGTATGAAAATTCTACGCATTGAAACAATGATTCTCTGACAATCTGATAATTGAATATGATTCTATTGAGACC
SYN_GCBIN_2_SEQ_14_06_32.	GGTCTCACGCTATAACATACTAGATCCGGTTTACTGACCCAAAAATAAACTATATAAAATTAGAATAACTGATCTATCTATAGTGAAACAACGTAGGTATTATGTCGCAACTTCTGCTATAAAGGTTAAATATTTGAAATAGTGAGACC
SYN_GCBIN_2_SEQ_14_07_42.	GGTCTCAAGCGTTTAAGTTAAAATTTCTGGTTACCTTATTTTACATTATACACACCAGTAGTATGTGCACCTTTACCAGCTTGATATTGTGTTTCCGAACCAGCTGCCACAACTTCATGGTGCGGTATGCGGCAGAGGTACAATGGAAACACTGAGACC
SYN_GCBIN_2_SEQ_15_01_39.	GGTCTCAGTGTCGAGACATGAGCAGAGAGCCTGAGCCGTAGTTCCTTTGCAACCCCCAAGACAACGTAAAATTCTCATGATTACTATTATAACATTAACCTAGGAAGTGTAATTTATTAGGAAAGTTGATCTTATACATAATCTGAGACC
SYN_GCBIN_2_SEQ_15_02_33.	GGTCTCAAATCGCGTATCAACGTTTTCCAAAATAAAGAAATATGTGTCTAGTTCGTTTGGAATAATTCATAAGGCATCGATGTAGTGCTTTAACTTGACCCTATGATGATATATTAATCTATACATTAAGTTAGTTGAATATTACCCCTGAGACC
SYN_GCBIN_2_SEQ_15_03_33.	GGTCTCACACATCGCGGTGGCATGAATTATAGTGCCAATTGAAATATTAATAAATTATACACGTATTTCATCATTGTTTCTTATAAATGTTTAAGTATATATTAATTACTAGCAATCCTATAAGCCGTTTACACCCAATGTTAGGGGTGAGACC
SYN_GCBIN_2_SEQ_15_04_33.	GGTCTCATGTGCATATTTTTCTCTGTTCCTGATTGCCAAATATGGAAATTAACGTCATTATGACTAAATCCTAATTAATGTAGTTACATATAGTTCTGGATTGTATTGTACCTTACTACTGATTAATTTCCGTAGGAGGTTTTACCAATGAGACC
SYN_GCBIN_2_SEQ_15_05_33.	GGTCTCATGGTCCGGTTCATATAAATTCCAAGATAGACTTACTTTGCGTCATGTGATATTACATAGTCAAATAACTTGCGCAATTTTGTTTACAATTCTTTTAGGATCTTAAGACCACGACTCTTTTCTTTATAAAAAAATTATTGGTGAGACC
SYN_GCBIN_2_SEQ_15_06_26.	GGTCTCATTTTTACTCTTTAACCCTTTATCTACTACTACTATTCTTAAGTTTCGACCTTACAATTATAACGTGAGTCTGTGATTATAAGTATATTTATATATTTATCATAAATCTATTCTTCACTTTTTTAAATTGTATGGTTGAGACC
SYN_GCBIN_2_SEQ_15_07_41.	GGTCTCAAAAAATAGTTATTCCAATCATTAAAGACGATTAAAATTACTTCTCATGAGTTTTTTTTCCGAACCAGCTGCCACAAAGAGATGAACATGTCCACGAGACTGGCTCCGGCTACACACACACACACACACACACACTGAGACC
SYN_GCBIN_2_SEQ_16_01_38.	GGTCTCAGTGTTGCAGCCTCGTTGCGAAGTTTGAGTTCCCTAACCAATGCAACCCCCAAGACAACGTACACTTTAGGCTAAATTAGACTGATATTAGGTTAGCTGATTCTCAGTAAAATCTATACCTAAGGTTTAAATACTAAAATATTTTGAGACC
SYN_GCBIN_2_SEQ_16_02_28.	GGTCTCAATTTTAATTAATCGAGCCCACTATTATTAGTGTTACAAAATAAACTCAATAAAAAAATAGGATCGCGTCTCAAAATCCGTTAATTTTTCCTTACTTCAGTAAAAGTGTCTTGTATTTATTTGGGATAAATTTAAATAAAGCATGAGACC
SYN_GCBIN_2_SEQ_16_03_25.	GGTCTCAATGAAATTACTATAATTCTGTAGAACTATTGAATTACTTAAATATTAACCCATAGAATCTTGTTACTGGATTTGTTTTAATACAGTTATTGTGATTTATTATTCAGCACAATTTTAACTATTCATAAAATATGCTTGAGACC
SYN_GCBIN_2_SEQ_16_04_30.	GGTCTCAGTTCTCAGACCTAAATCTCACTTAACTATTAATAAATTTAGGATATCTCTGGCAGTTTTCAAACATATTAAACACTAGCTTTCTGATGGTAATTAAAAACATTGTATATCAGATCTAACAACCTATTAATAACGTATATGATGAGACC
SYN_GCBIN_2_SEQ_16_05_24.	GGTCTCAGAACGTTAAATAGTGTCAAGTCATTACAAAAGATATGTTATATTATCGTTTCAATATTATACATTATATATTTCAAAAAACTGAAATGTAAAACTTTATTTATCAATCTTTAGTAACTATTGCTTTATTTCCAAATGAGACC
SYN_GCBIN_2_SEQ_16_06_25.	GGTCTCACAAAATGAGCTTTGATGTGTGGTCGACTAATAGAACGTATCATATTACACAATTTATTATTTTTAAATTACATTTTTTAGTTGAGCAAAAAAATAGGACGATTTTATCTCATTTATTAATATATCAAATAAATATTCACTTGAGACC
SYN_GCBIN_2_SEQ_16_07_40.	GGTCTCACACTAAATTACAAATTCTTTCATTGATACATATTTAAACGAATTTGAAAAAACACCTATTGTGTTTCCGAACCAGCTGCCACAAACGCACTTAGGTGGCACTACTTTAAGGGGTCCGTGAACACACACACACACTGAGACC
SYN_GCBIN_2_SEQ_17_01_34.	GGTCTCAGTGTAGCTCTAACAGGATGGGTGCTATTCTGCGTGGGGTATGCAACCCCCAAGACAACGTTTCATTGATTATCATTGATAAAACGTTAATTTAATTTTCATTAAGTGTAAAAATATATTATTTGGTTTTAACTAATTCGTTTGAGACC
SYN_GCBIN_2_SEQ_17_02_18.	GGTCTCACGTTGAATTATAATTTTGAATTTTTTTAAACAATTATCTTAATTTACATAGTAACATTGACTAGAGTATAATTCAAATATAATTTAAGTTTAAACATTGATTCAATTATAGCTTATTAATTATTTATTAATAACATAAATTATTCTGAGACC
SYN_GCBIN_2_SEQ_17_03_19.	GGTCTCAATTCTTAGATTTTATGTGTTACTCAAATTATTATAAATCGATCATAATACTAATAATTAGTTATATCACTAAGTTTATTTTTCAAACTAAAATCAAATTTACTTCGATTTTATTAACAATTAATATATAAATTTATTGATGAGACC
SYN_GCBIN_2_SEQ_17_04_18.	GGTCTCATTGATAATATATAATATAATTAGAAATTTTAATAAGCACATTTATAATTATATCATAGAATTTAAATATTGAATACTATATCTAATTGCGGTAAACTATTTATCTAATTATTCAAAAAACTCTACTATAAATTTCAAATTATTGAGACC
SYN_GCBIN_2_SEQ_17_05_17.	GGTCTCATTATTTCTTAATTTTTAATAGTCAGTAAATATAGTAAGTAAATTTAATCACCCTAATTTTTCATAAAGATTATAACAAAATTTTATATTATTATAATATATATTGAAATATCATACAATTTATAATTTACATAAAAAATAGCTGAGACC
SYN_GCBIN_2_SEQ_17_06_49.	GGTCTCATAGCGTGAGTTAAAAATCTTTGAATTCCGAACCAGCTGCCACAACTGGCGCTGACGGTGAATGATTGCGTAGTAAGAGCCACACACACACACACACACACACACACACACACACACACACACACACACACACACTGAGACC
SYN_GCBIN_2_SEQ_18_01_33.	GGTCTCAGTGTGCCATGCTGTAAGTTTCGGGAACTGGTTACGGTCGTTGCAACCCCCAAGACAACGTTCAATTATAATTATTTGTATTACCTAAAAAAATTGCATATAAAAAATTACGTAAGATTTGATTCATCAATTACATTAAAAAATTGAGACC
SYN_GCBIN_2_SEQ_18_02_15.	GGTCTCAAAATATTGATATATTATACTTAATATTTAAGTACTACTTTAAATATATAAACATTTAATAATTAAATAGTTTTCAAAATTGATTGTTATTAATTACGAATATTATTCTATAAAGATTTATATATAATATTAAATGATCTATTGAGACC
SYN_GCBIN_2_SEQ_18_03_17.	GGTCTCAAACCTTAATCTCGATCTTTATAAATTTAAAATCATTATTTAATTTTATAATATGCTATTTAATTATCAAAATATAATTTTTGATTTTATTCATATTTAAAACTAACATTCTAGAAAATTTACATATATATTATATCATAATAGTGAGACC
SYN_GCBIN_2_SEQ_18_04_18.	GGTCTCATAGATAATAAATTAAGATTAATATTTAGAATTGAACTTCTAAAATTAAAACCTATCTAAAATAGAATTAAATCAATTATTATATAAAAAATTTATACACTGTAACTTAGAATTTGTAAAATAATATATATAATGTAAACCTGAGACC
SYN_GCBIN_2_SEQ_18_05_18.	GGTCTCATCTAATTATATTAATGTTCTGAAATATTATCATATTATATAGTGACAATATTGTCTTCAATAAATTTTAAAGTTCTACCCATAATGCTTTACTAAAAAATCTTTATAATATATAAATAAATAAATATTTTTATAATTTATACAAATGAGACC
SYN_GCBIN_2_SEQ_18_06_41.	GGTCTCACAAAATTGCTATTTTTGTTAATAAAAAATAAAGATTATTTTTGATTCCGAACCAGCTGCCACAACTCAGGCGGTTCAGACGAAGTCAGAGTTGGCCAATTACACACACACACACACACACACACACACACACACTGAGACC
SYN_GCBIN_2_SEQ_19_01_41.	GGTCTCAGTGTCCCAATACCCAGAGAGCATTTGGTTGTGAGCACCGGTGCAACCCCCAAGACAACGTAGATTTCATCAAACACCCATAGAATATATAAGTCCTTATTTAGTTCTACTAATTTCTATGAAATATCATGCGCTAATGAGACC
SYN_GCBIN_2_SEQ_19_02_35.	GGTCTCACTAACTATACAATAAAATAAATGTGCATAATCAGGATCAAGGCCAAATTAAGTATACTCTGTAAAATATTCAAGAGGTTTTTCGTCATCAACTATTGACTTGCGTAACGGTGTCGAATTTTTGTAAGGCACTAAGTCTCATTCTGAGACC
SYN_GCBIN_2_SEQ_19_03_27.	GGTCTCAATTCGATAATACTTATATATTAACCTTAGCTAAACAGGATGATATAAATTCTTAGTTTTTGTCGATAAAAGTTAGGTTTACTTTTAAGTACCTAAACACCCTTATAATTTTTTATCGTGTTTTATAGTAAATCGAACTTGAGACC
SYN_GCBIN_2_SEQ_19_04_34.	GGTCTCAAACTATAGTTTATATTAAATTTTACTTTGTTCTTAAGATTAGTATTTGACAGCGAGTATGCATCGACGGGGCCTTACTTACTGTATTACTTAATTCTATACTGGCACGATAATCTAAGGCTTAGAGCCAGATATAATACCTATGAGACC
SYN_GCBIN_2_SEQ_19_05_26.	GGTCTCACCTATTTTCACGATTAATATTCTATACTAAATTTTGCTATCCTTTAATCTCCAATAATGTATCATTAAACTATATAATTGTTAAAAATGTACTTTATTGTAAATTCTATTTAAAGTCCCTTCTTACAAATAGCTGTCTGAGACC
SYN_GCBIN_2_SEQ_19_06_34.	GGTCTCAGCGGTGTAATACAATATAGAAATTTAGCTTAGTCTTGTACATCCTAGTAGCCTCAAATGTAGCAGTAAATGATAGGATTACATATTCCTATGGATCACTTTCTAATGTTACAATTTCTTTAAGTATACATCTCGACATGAGACC
SYN_GCBIN_2_SEQ_19_07_48.	GGTCTCACCGCTTGAACTGGAATATTTTTGGGAGTTGATGTTATCTTTCCGAACCAGCTGCCACAATGGCACAAGACCTTCTTACCGCAATTTACGGGTGCAACACACACACACACACACACACACACACACACACACACTGAGACC
SYN_GCBIN_2_SEQ_2_01_39.2	GGTCTCAGTGTGATCTGCCCAGGTAATTCGAGGTTAAGTGGACGCGGTGCAACCCCCAAGACAACGTCTCTTTCGGAATTTTTATAACCGCTTACTTTCTGAGAGAAGGAAATAAGATCAAATTTTTATACTATTAAATCAAATTTTTACATGAGACC
SYN_GCBIN_2_SEQ_2_02_25.7	GGTCTCATACATCTATAAATCTAAATCCCTCATAACAAATAGATGTAAAAGATCTCTAATTTATATGTTAATTACTATTCTTTAAAATCTTAGAAGACTAAGACGAAAATCTTCATTTTTAATATGTACTATCTATTAAATAGAGACAAACCTGAGACC
SYN_GCBIN_2_SEQ_2_03_23.2	GGTCTCAAACCATAAAATTATAAATACAAGTATACATTCTTTCTGGTATTCATTTAGACGATAGAAAATTTATGAGTGTATAATTAATGTCATCAATAACTATTTTATCATTAACAAATAGTACTATATTGAACTATCTAAAATTTACAAAATGAGACC
SYN_GCBIN_2_SEQ_2_04_22.0	GGTCTCAAAAAATGACAGAAAATCTTCTTTATGAATAGCACATCACGATAATCATAGATATTATTATTAATTTAATATTGTTATGATATACAAACAATTTCATATTTAAGTTAATGATTATATCGTAATAAAATATAATATACCAACTGAGACC
SYN_GCBIN_2_SEQ_2_05_28.3	GGTCTCACAACAAATACCTACCTATATCATTAAACATAAGTTAGAGCAAATTGTATTAATGCTAAAATTCGATGATGATGATACAACTCATTTAGGTATATATAGTCTTAGGAAAGACTATTATTTCTGTTTTTATACAATTAATAATTCGGTGAGACC
SYN_GCBIN_2_SEQ_2_06_50.3	GGTCTCATCGGACAAGAATCAGTATCCGTTAGAGTTCCGAACCAGCTGCCACAATGTGGCGTCGATGAGCCTGATTTTATGTGCTGACGTACACACACACACACACACACACACACACACACACACACACACACACACACTGAGACC
SYN_GCBIN_2_SEQ_20_01_42.	GGTCTCAGTGTACCGTTGGCGTGTCGTAGTCTTACCTACTCCACTCCTGCAACCCCCAAGACAACGTAGTGTTAGTGAACCCTTTATATTGAGATATTCACAACAATTGTTTTTTCCACTACAACTCATAGCTTTAAAACCATGAGACC
SYN_GCBIN_2_SEQ_20_02_35.	GGTCTCAACCATTTTGAACACTATTGTTGGGGTATATGCATAAGTCAACAAAAAACTTTTTCTGTTCACTCATAAGCCTCTGCAAAAAGCTCTAAAAGTCCAGCCCATTAAAGCAATATATGTAAAAAAAAGAACCACGAATACCTATGAGACC
SYN_GCBIN_2_SEQ_20_03_21.	GGTCTCACCTAAAAATGAATCAATTCTTTATCATAATCCTAAATAAGAATTTTTAACTACCATTAACTCTTTAATTTTTTATATAAATCCATTTTTAGATATAGTTAAAATATACTTTCAATTAATAATTAATAAGAAGTCGTGAGACC
SYN_GCBIN_2_SEQ_20_04_31.	GGTCTCAGTCGTCTTTCCTAACTTCTATACCTATTATTCTATGCAATGATTGTCGCATTTATTGAAGATATCCTTTACTTTGCGTCATGGAATCAAATGAGATAAAAAGAATTTCTTATAAAATTATGACGAAATTATTCAAGATATGGAATGAGACC
SYN_GCBIN_2_SEQ_20_05_19.	GGTCTCAGGAATGAACGAACCAATAATTTCAATATTTCCTTTGAACAAAAATGATAAACTTGTTTAATTATTTAAATAATTGCATTATATACAAAAAGAATTTTAATATTATTTTTAAATTAATAACAAATTATCAAAATAATATAATGTGAGACC
SYN_GCBIN_2_SEQ_20_06_49.	GGTCTCAAATGATAAAACGGTGATCACTTTCACTTTCCGAACCAGCTGCCACAACTCCATTCTCACACGGGAACAGACGGAGAGCAGGTTACACACACACACACACACACACACACACACACACACACACACACACACACTGAGACC
SYN_GCBIN_2_SEQ_3_01_42.1	GGTCTCAGTGTATCTCTGTGGCCTAAGCTCCCGACAGTGCAGTCAATTGCAACCCCCAAGACAACGTTTCGTTCGAAAAAAAGCATGCTTTATCAACAAGGTAATTTATCTACATAGAAATTGTCTGGGTTATTACAACTACACATGAGACC
SYN_GCBIN_2_SEQ_3_02_24.6	GGTCTCAAAGCATAGAATACTACTGATTTATAAATAATTGTACTCTATAATTAAAATCTTAATAATATATGATACTAAAGAACATCTTTGATATCATTTTCAATTTATCAAATGAATTATCCAAAACTGGAACGATTATTGTGTGAGACC
SYN_GCBIN_2_SEQ_3_03_25.7	GGTCTCATTTCAATTAAAAGTTGGTGCACGATATATTTCAAATTAGCAGAATAACCTAAATAAATGTAAATAATAATAAAAAAGACTTGTAAATTAAGACCGGGTATATATTCATAATATTTACATTAGATTACTACCATAACTTTTAAAGCTGAGACC
SYN_GCBIN_2_SEQ_3_04_21.8	GGTCTCATATTAATTGAAAATAACCACTTAAAGTGGTTTTTTAAAATATGTCTACTAAATTAAGTTATTATTTCGAATTTAGTTCTGTACTTTTATTTAATAATTTAAAACTCTAAAAAATAAACTGCTATGATAGAATATTTCTGAGACC
SYN_GCBIN_2_SEQ_3_05_17.7	GGTCTCATTCTTATTTAAAGATAAAAATCTATCTCTAGGAATAATTTGTATTAATCTCATTTATAAAACGTCTATAAAAAGTTTATCTATTTATTTATACGATAATTATGTAAAATAATAATAATATATACCATAATTAATATTTTTTATTTGAGACC
SYN_GCBIN_2_SEQ_3_06_23.7	GGTCTCAAGAACATTTTATTATACATTTTTCGAAATGTGTAAAGTATTATAAAATATTATACCATACTGATAAAATTATTTATAAAATAATTAATAAAGCGCTTAGTTAATACTGGAAACACATTCTAGATTTCTAACTAAATTTCTCCTGAGACC
SYN_GCBIN_2_SEQ_3_07_49.6	GGTCTCACTCCTACCGAGCGCACATTAAAATTTTTATTCGTTCGAATTCCGAACCAGCTGCCACAAGCCAGGTGGCAGAGATACAAGCTCATTGATCACCCCACACACACACACACACACACACACACACACACACACACTGAGACC
SYN_GCBIN_2_SEQ_4_01_44.7	GGTCTCAGTGTATAGAAGGGATGAGGTCGTGGGGCTTCATGGAGGAATGCAACCCCCAAGACAACGTACTCTTGGGCGTTTTTCACATGAATGTTTTCACTTTATGCAAATCTATTAGTTCGGTTCTTCTTCGGAAGCTAATTGATGAGACC
SYN_GCBIN_2_SEQ_4_02_30.3	GGTCTCATGGTGCGAATTAGGATAATCAGTTATTATTTACATTTAAGAATGGGACTTTATCTGCGACAAATTAATTCTGTAAATTTCATTACTATATTATCAATGTAGTCTATCACGTTTAACAATCACTAAATAGGTAACTCATCAATGAGACC
SYN_GCBIN_2_SEQ_4_03_27.9	GGTCTCAGACTATCAATTATTTATAACCGATTGATGCAAAATACTATTGAAGAAGTTTAACAAACGGTCGGAATTAATTTAAATCATACCTACTAGTTTTTAATACATCTTTATACATTAATTTAATATATATGAACACACACTGGTTGAGACC
SYN_GCBIN_2_SEQ_4_04_33.1	GGTCTCAAGTCTAGGGTATATATTAGCTTACAATTTAATTCGATTGGCCCAAGTAAACAACGCATTTCACCAGTGACAATGTATAAATTAAAGTACTCCTAATTATACTATCGTAGTTATCAATATTTATGCATCTTCGACTTTTGAGACC
SYN_GCBIN_2_SEQ_4_05_29.6	GGTCTCACTTTGAACGAATTAGTAAAAATTCTACCGTTGATAATATTTTATATGCTGTCCCCTTATACTTACTTAATGAGTATTATATAAGTAAGAGAGTCATTAAGTTTATTTTGTACGCAAGCAAAGCATCTTTAAAGTAAACAAATGAGACC
SYN_GCBIN_2_SEQ_4_06_45.2	GGTCTCACAAAATTAACTCAACTCATATATCATAGATTTTTATTTGCCCTTGAGTTTCCGAACCAGCTGCCACAAGGGTGTCAACAAACCCTATCCTGCGCCTGACTTTGGACACACACACACACACACACACACACACACTGAGACC
SYN_GCBIN_2_SEQ_5_01_40.1	GGTCTCAGTGTTTACCAATCGAGCGCCAACGTCACTCAAACGAACCTTGCAACCCCCAAGACAACGTGATGTTTTTAATTAAGATTGAGACAGAACTAAGCCTTTGACGTATTCTAACATGGGGCATTTGATTATTCTAATATAATTCAATGAGACC
SYN_GCBIN_2_SEQ_5_02_32.4	GGTCTCAGCGACATAGCATATACACTATAATCCGATAGGTAATAGTTAAAATAACGTGCTAGTATATTTTGTCTATGAACGATATGGCTTATATCGACATTTATACTTACCCAAATGATTGATATATAACTTTCACCAATTGATTGATGAGACC
SYN_GCBIN_2_SEQ_5_03_22.3	GGTCTCAAGAATTATTGTAATTTTCTACAACATTAGTAAAATTCTAACATTAATAATTGTTTACATGTTTATTTTTTATCAACGAATCAACAAATATCTACTTATTTTAATTTAACATAAAAAGTAATCATAAATTCCAAAGCGATGAGACC
SYN_GCBIN_2_SEQ_5_04_21.4	GGTCTCATTCTGTTAATTAACATCAAAGAATAATATTAAAATAAAAATTTTTTACACCGTTCAACTTAAGTATTAGCTGAAAATTTATGAACTAATATTTTATCATAAATAGAAGTGTAACTAATTAATAAAATATTAAATAACGCTTGAGACC
SYN_GCBIN_2_SEQ_5_05_24.8	GGTCTCACGCTAATACTAGCATTTTATAATATATGTATATTTTTATATTCATTTTACAATGCAGAAAGTAAAATATGTGTGATTCGTCCAGTAATTACAACTTATCTAATAATAGTCCTATAATAATTAAAAACATTAACATCTTTTGAGACC
SYN_GCBIN_2_SEQ_5_06_21.9	GGTCTCACTTTGATTAATATTCTATCTTAGTATATACTAGATCATTAGTTAAAATATATACTTTTACATATCGTTAACTTATTACACTATAAAATCAATAAATTACTTCTAGTGAAAATTTACTAATACATGAAATTCTTATTTAATCTGAGACC
SYN_GCBIN_2_SEQ_5_07_39.6	GGTCTCAAATCTATTAATAAGAAGTACATGAGCAATGTTATCGTAATTATATTTCTTACTACTTTCAAAACTGGCTTATGCTTAAATTCATCTTCCGAACCAGCTGCCACAACTGCGACAGCTCTCAGGGTCAAGTATACTCGAGCGAACACTGAGACC
SYN_GCBIN_2_SEQ_6_01_33.5	GGTCTCAGTGTGGCTGCTTTTCTTCAAGTTTGCTGGACCGCTGTTCATGCAACCCCCAAGACAACGTATATTTATTGATTTTGCTTATATTAATATGTTAATGATATGAACAAAAATAAAGTTATAACTTTAATTAGTCATTTGAGACC
SYN_GCBIN_2_SEQ_6_02_13.1	GGTCTCACATTAAATTACAATTTCTATAATACAATATTAATTATATTTTTTTATGTAATTTTAAATTCTTTATAATAAATTACAATAATTATATATTAATTTACACATATTTCTAAAAAAATTAAATATATTTTAATAACATCTATGAGACC
SYN_GCBIN_2_SEQ_6_03_16.6	GGTCTCATCTATTTATAATAAAAGATAAAATTCTTTATATATATTTATCTTAAATATATTTTTTTTTCAACGAGCTTAAGAAGTATATATTTTTGATTTTTTATAATAGTTTAACTTATTTTAATAAACATACTTAATATTACTGAGACC
SYN_GCBIN_2_SEQ_6_04_15.0	GGTCTCATTACATTGAATATAAATAATTATATATTAATCATAAATATTAACGAATATATATGTTTCTACATTTATTTTATAAAATAATGATTATTATATTTCTAATTATGTGTAAATAAATATTAATAAATATATTAAGTTAACTTAACAAGTGAGACC
SYN_GCBIN_2_SEQ_6_05_16.9	GGTCTCACAAGTAGAATGAATACTTTATTTATGATATTAGTATAAACTCTAATATAAAAAAATTTATTTATTATTAACAATTCTATTTTTTATGTTTTACTTTTATAACAGATTTTTAAAAAAAATAATCTTTTTTGTAAATACTTTGAGACC
SYN_GCBIN_2_SEQ_6_06_22.8	GGTCTCAACTTATTAATAATACAGAGAAATATTAATATGTTATTATTTTATTCATTTTTGAAAGAGAGATAAACTTAATATCAATAATTATCCCTTAATTAAAAAAAACAAAATAATTAACAATTTATATTTCCGAACCAGCTGCCTGAGACC
SYN_GCBIN_2_SEQ_6_07_51.3	GGTCTCATGCCACAAAAGTTGCCTGTAAGTCGGAGGGGCTGAATTCCGAGAACACACACACACACACACACACACACACACACACACACACACACACACACACACACACACACACACACACACACACACACACACACACACTGAGACC
SYN_GCBIN_2_SEQ_7_01_34.8	GGTCTCAGTGTTATCCACAGACCGAACCTGTCCTATCGAGCGCTGTTTGCAACCCCCAAGACAACGTGAGCTTGTATATAAAAAAATTGTATATTATAATTTTACTGACTTTTTGTATCAAACCTTTAATATATAAAAGTTAATTTCATGAGACC
SYN_GCBIN_2_SEQ_7_02_13.2	GGTCTCAAATCATACTTATTTATTTATATAAATAATTAGAAATAATTTATTTTATATTTTACATTTTAATTGATATCATTACTTATATATTATTTTTTAAAATCTAAATTTACTATATTAAATATTATTTAAAATATCTGAAAAACAATGAATGAGACC
SYN_GCBIN_2_SEQ_7_03_15.3	GGTCTCAAACATAATTAATTATATATATAAAATAAATTAATTAAAAAATTTCTGCATAATTAGGAATAAACATTATTTTTAAAAATTTTATAATATAATCTTATTTTATTTATAAATAATTATACCCTTATTATCCTTGTTTGATAATCTGAGACC
SYN_GCBIN_2_SEQ_7_04_17.2	GGTCTCATGTTTCATTAAATATATTGTATTATATATATTTTCGATTATACTACTTATACATTATTATGTGTATAAAAATAATAGTAGTTTTATCTATAATTTACTTTTAATTTTTATATTATTATTATTGTAAATAATCACTACTGAGACC
SYN_GCBIN_2_SEQ_7_05_15.4	GGTCTCACTACTGTTATTAATATTTAGAAATAGTTTAGATTAATTGTTAATTATTCTAATAAATTAAATTTAATATAATTACCTTATTTTAAAATTATAATATTTTGATTGATTTTTATAATAATAATACATTAATGATTTATTCCATTGAGACC
SYN_GCBIN_2_SEQ_7_06_46.9	GGTCTCACCATATAATTCTATATTATTTACATACTTGCTCTTCCGAACCAGCTGCCACAACCACGAGACACCAACACTGTACCTGGAACTCCCGATACACACACACACACACACACACACACACACACACACACACACACTGAGACC
SYN_GCBIN_2_SEQ_8_01_41.4	GGTCTCAGTGTCGGGTCAGCCTCGGAGTTACGAAAGATGCCAAACACTGCAACCCCCAAGACAACGTGCATTTTCAGCTTATGAATGAAAGATATGACCTTTTATAGTCAAGTGAATTATAAAATCTTGATTTTTAGAGAGAACCTGAGACC
SYN_GCBIN_2_SEQ_8_02_27.9	GGTCTCACCCTTTATAATTAACTTAAAGTAAATTACTGAAAGTTGATATTACAGACATTATTAGCAAATAACCTATACATGCTAATAGTATCTTTCATTGATTATGCACTTTATTTTGACTACTATTTTATTAACCACGTATTGGTTTGAGACC
SYN_GCBIN_2_SEQ_8_03_24.5	GGTCTCAAGGGTTGATTATATATTGTACTATTCAACTATATATACGATTTTTCGTGACTTCTTCAACACATTTAATTAGGTATTACAAAAATGTCAATTCGCTAATAAATCTAATAATAAAATACAATAATAATTAATAAGTACAATTTTTCTGAGACC
SYN_GCBIN_2_SEQ_8_04_32.8	GGTCTCATTTCATCTCCTAAAGACTATAAAAAAAGAACCTAAGTCAAACACCTTTGTAAACGTACTGATTACACTTGTGTTTATACGAGTCAAAGCCTTATTTTAGTCCTGTGATCATTAACTGTAAGATTAAGTCACATATAATTGAGACC
SYN_GCBIN_2_SEQ_8_05_25.5	GGTCTCACGAGTATAATTTTAACAATTCCTATTTTCTTACTTAAATATATGCTATCAAAGTAAAATTACATCTTCTCCATCTTTTTTATAGGTTGAAGATTTTCATAGTCACAGAGAAATAATTATTATTCTTGTTTTATTATGAGACC
SYN_GCBIN_2_SEQ_8_06_40.8	GGTCTCACTCGTCATATGTATATTACTGAAATGATAATAGTAAAAATATTAATTTTCATTTCAGATGCCTGATTATGCTTCCGAACCAGCTGCCACAAGGGACAACAGCCAGGGAGATCGATGTGTCAACTTGGACACACTGAGACC
SYN_GCBIN_2_SEQ_9_01_35.3	GGTCTCAGTGTCGTGTCGTGAGTTGGGTGATGTTATGCCTCGGTGTGTGCAACCCCCAAGACAACGTGATATTCTGATAATCTTTACTTATATTTTGAATGATTCATAAAACAATACGAATATAATTTTAATATACTATTTTATGAGACC
SYN_GCBIN_2_SEQ_9_02_18.9	GGTCTCAAACATAACTTTAGTCTTATCGATAATATCATTTTTCTTCAAATAAATATAATTTTTAATATTTACTAATAATTTTCTCTAATCATAAATATCAACAATATACAAGGATACATAATATAAAAAATTGTATAACTTATCATATAAATGAGACC
SYN_GCBIN_2_SEQ_9_03_18.2	GGTCTCATGTTTTATATCAAAAATCATATTTATACCTAATTATAATAGATATTATTGGAATTAAAAATTATTAGTTATCATTTTTTCTATATAAATATGTACTCAATGTATTTTAGAATATTTTTATAACATTTAATTATATAGATAAAGCCTGAGACC
SYN_GCBIN_2_SEQ_9_04_20.1	GGTCTCAAGCCGACTATAATAATACAACGATAATATTTAAACATATATAAAATAATTTATCAAGATTTTAACAAAAACTTATATCCATAAAATATTTATTAGATAATATAGATTTAATAAATTAATGTTTATCGTATAAATATGCTATGAAGTGAGACC
SYN_GCBIN_2_SEQ_9_05_25.3	GGTCTCATCGGAAGATAAACTGAATTGGTGTCAATTACATGTCATTAAAATAAATTATTAAATACTGTTTGACAATTAATTATCATATTATTGTAGATATTCAAACTCTAGTGTTAAAATAACTTCATTATTTACTAAATTGACTTCTGAGACC
SYN_GCBIN_2_SEQ_9_06_52.7	GGTCTCACCGAACCAGCTGCCACAATAGTGTGTGGACAAAAGCGACTGGGTCTGGTACGGAACACACACACACACACACACACACACACACACACACACACACACACACACACACACACACACACACACACACACACACACTGAGACC
SYN_GCBIN_3_SEQ_1_01_46.8	GGTCTCAGTGTTCCTCTCCCAGTACCCGGTGCCCTGATAACATTAGCTGCAACCCCCAAGACAACGTGCAATTCGCGATAGTATACACAGACCGTCCCGAGAAGCAATTTATTGAGCATCACATTAAACTATCTATTGTACGCTATGTTTCTGAGACC
SYN_GCBIN_3_SEQ_1_02_41.8	GGTCTCACCAGTAATAAGAACGTGATATATGGTACGCTCCATATTACACAACTTAACCCACATACTCCTTGATTATATGGAAACTAACACGCATTGGGCCACGATGACAAACTTCAAGGATTACTCCTTCACGCGAGTTAGAGAAATGAGACC
SYN_GCBIN_3_SEQ_1_03_37.5	GGTCTCACTGGATTCTGAAGAATTTATTCATGCCATGTGGATCGACGAATCAGTTGTAGTTGCCTTACATTATTTCCTATAGATAATATCATTCGATAAAGAAAGTTCGTATACGAACTATCGCTCTGCGCTTTTACGTAAATTCGAACTTGAGACC
SYN_GCBIN_3_SEQ_1_04_45.0	GGTCTCAAACTAAGCCTCCAACAGGAAAAAAGTTCGTGTACGTGTTAAACTGTTGACTTTACTAACAAATAAGCCGAACAGCAGATTGAGCTAACCCATGACGCTCCTGCGAGTGCACATAAGAGATATCTATGCGTCCTGGCGATTGAGACC
SYN_GCBIN_3_SEQ_1_05_34.8	GGTCTCACGATATAAATTACTTTTCATAGAATATTCATCAAATGAACCTTCCTTACAACAAAGAATTATTTCCGTCATATTGCTCCGTCTACGGCGTTAATTACTACTATGGAAGCTTCTATCCATCTGCTTCATTACATTATTTAGGTGAGACC
SYN_GCBIN_3_SEQ_1_06_44.3	GGTCTCATAGGACTATTATTCCACGCACTCAAACTTCGCTAGAGTCGGTCTGATCAGGGTTAGTCACATAATATAAGACTGTGATATTTTAACCTTAAGCTACACAACTCTTGCTCAAATTGGAGTGCTCGGCCGACAGTCAACTAAGCCCTGAGACC
SYN_GCBIN_3_SEQ_1_07_52.3	GGTCTCAGCCCACAGGAAATTAATCGCGTTTTGCTTCCGAACCAGCTGCCACAAACTAGGGTCCCGTACGATGAACTATGACGCCTGTGCACACACACACACACACACACACACACACACACACACACACACACACACACTGAGACC
SYN_GCBIN_3_SEQ_10_01_34.	GGTCTCAGTGTGCTTGCGAACTTACTGTGTCAATGCTGGCTGGAGGATGCAACCCCCAAGACAACGTTGATTTAGAGATATTATATTATAACCATTGAATAATTTTAATACACTTTGAAAATTTTATTGGTATTCAAGTTTAAATTGAGACC
SYN_GCBIN_3_SEQ_10_02_27.	GGTCTCAAAATGACATTCATGTGTAATACTGAAAATAAGAATCAACTCATTAAGAAAGGGTTGATTTCCTACAAAATACAACCAATTACAATAGTGGATTCGTTAGTCCTAAAATTATTTTATAAATATTACTATTATTTTAATGACACATGAGACC
SYN_GCBIN_3_SEQ_10_03_22.	GGTCTCACACACTTTTAATAAAATTTAATTATAATCGTTATCTATTGATTCTTGAGTTTTGCTTTTTTAGTTTATAGTTTCTTTTATAATAAATAGCTTATACTATAATTAAATTATTTGGATTATCCAAATTTATATAATCAACAGGCTGAGACC
SYN_GCBIN_3_SEQ_10_04_26.	GGTCTCATCAGATTAGAAAAAAAACGTCAAGATACTTTCACATTTATATCGTTTTTATTAATATTACAATCATAAACTAATGATTAAAGTATTCTATGTACAACTTGGCTTAACCTTCAATATGTAAATGATCATAGTATATTTAATGCCTTGAGACC
SYN_GCBIN_3_SEQ_10_05_24.	GGTCTCATTTCTTCATAACTTTTATGTTTGTATACTTGATAAATAACTAAATTTCGACTATTACTTGCTAATTTAAAAATACAAGGAATAATATATGTTAATTTTAATCCTTAATATAATCACAATGTAAATTAGCCTGAAAACTTTCAGTGAGACC
SYN_GCBIN_3_SEQ_10_06_40.	GGTCTCAGAAAAGTGTATTATATATTTACAGTTAAATACGATATTTAAACTAAGCTTAGCACTCTTTATCATTCCGAACCAGCTGCCACAACCGCAGCCTTGAACGTGACAGCGAGATTCATCTTCAACACACACACACACTGAGACC
SYN_GCBIN_3_SEQ_11_01_44.	GGTCTCAGTGTATCAATCCGGTCCCTTCCTCTCTGAACATGCCACCATGCAACCCCCAAGACAACGTTACGTTACATACGTTGGTTTGACGGAAACCATTCCACCAGTAAGATTAAATGCCTTAATATATTTAATGGCATGACGCATTGAGACC
SYN_GCBIN_3_SEQ_11_02_36.	GGTCTCAGCATTTTAGATAACGCAACCGGCTTAAACTATTACGAAATCACTCGTAAACTAATTTGGCTAGCCAAAGTTTCATCTTTATAACAGGATCATCGATTCTACATTCATTATGCTTTGGTGTGCACTATACACAAATTAGATACCTGAGACC
SYN_GCBIN_3_SEQ_11_03_41.	GGTCTCATACCACCATCGCATCATGAATGCAATAATAAAGATGCATCATAGCAATCCTTTGATTCACAGATGATGGCCTTGTAACGACTTCTTATAGCCGTTGAGCGTAGACTCCTTCGTACAGCATAATCCTACCAACGTTACATTTCTTTGAGACC
SYN_GCBIN_3_SEQ_11_04_44.	GGTCTCATCTTAACGCGACTGCCTCCTCGAGAAGAATGGGGAATTCTCGGTAGAAGAGTATCTTCTCGCTGAGAATCGTGTTTGATGAAGCGATTACAAGCTAACAAACACAGACTTAATGTCATCCATAACAAGTTCATCCCATGAGACC
SYN_GCBIN_3_SEQ_11_05_43.	GGTCTCAGTTGCCACTATAGTATCCACTTATACGGATATTAAGCTACTCGTAATGTACGGTGGTCAAGAAAGCAGTAGGATAACTAGAAACGTTACACCGTTCCTTAAAACCGTAAGATCCCCTTGACCCAGATTACAGCATTACTTGTGGGTGAGACC
SYN_GCBIN_3_SEQ_11_06_36.	GGTCTCACAACTCTAATGCAGGGTTAGGTAACAATATTTCCATAAATAAAGTGCAATAGTAATACACCTATGTATTATGCAACTTACGGCCCTCCTATGTGCATTTAGTATACGCTCTTTATTTATATTCTAATCGATCTGCGTCATTTTCGTGAGACC
SYN_GCBIN_3_SEQ_11_07_48.	GGTCTCATTCGCATACTGAAGTATTTGTGCTGGAGGGGAAAACAGAATGTTTCGTATTCCGAACCAGCTGCCACAAAGGTCAAGAGGAGTAGGGGCATGCGACGTGGTTAAAACACACACACACACACACACACACACACTGAGACC
SYN_GCBIN_3_SEQ_12_01_40.	GGTCTCAGTGTATGAGTCGCGCTGATGTCGCTTATTAACACGCCGTTTGCAACCCCCAAGACAACGTTCCATTCCGTATATACATAACCACTTTGTCATTTTTTCGTAGAACTTGTGAAAGAACAATTCAAATATTTGTCCCGGATTTTTATTGAGACC
SYN_GCBIN_3_SEQ_12_02_23.	GGTCTCATTATCTTTCTTAAGTTCCTTGGTGAAATTATAAAAACTAAATACAATTACTTCATCTATACTTTATTCTTCTGAAAAATTGTAATTTAAATAGATAATATGTAGACACCAGGTAAAAAGTAGATGTATATATTTTTTAAATATTGTGAGACC
SYN_GCBIN_3_SEQ_12_03_32.	GGTCTCAATTGTAACCTTTCTTTTTAGTAACATACTTTCTAGTACAAAATGAAATAAAACTCCATTGACAACCAAGAAAGGGTGGTTGTGATAGCTTGCAAATGAATCTTATTACACTTCTTAACGCAATTATCTTATTCTATAACTAAGGATGAGACC
SYN_GCBIN_3_SEQ_12_04_29.	GGTCTCATCTCCACATCAAGCCATACATGATTATAGGATTTCTAATATTAAAATGAGTGAATATATAGTTCATTAGAAAATACATTGTTATGTTTTGAATTGTGATTGACTGGACTTATGATCAATAAACTATACAAAAACCATATCCTTGAGACC
SYN_GCBIN_3_SEQ_12_05_36	GGTCTCAGGAAGTCTATAGTATTAGGCCTACTTAGAACACGAATCTTTTAGTAATATTAATCTCCCAGTTGTCCTTAACACTCTTAAGAATTGTTACGTCTAATTACGTAGATCTCTAATTATCGCTACTCACGAAATATCTCTGAGACC
SYN_GCBIN_3_SEQ_12_06_33.	GGTCTCATTCCACATGATGAACAATTTTAACATTAGTAGAAATTGGAATATAAGTAAAAAAACTCCTTCATTAATTCGCTTCTCTTATCCACACTTTATGATAGAGGAACTATTTGCAGCCTATTTCATAACTGTAAAATGCATCACCTGTGAGACC
SYN_GCBIN_3_SEQ_12_07_52.	GGTCTCACCTGCAATAACGGTTTGGATTCCGAACCAGCTGCCACAAAGCTCGGTACTCATAAGTGTTACCCGGACGTAGCGGACACACACACACACACACACACACACACACACACACACACACACACACACACACACACTGAGACC
SYN_GCBIN_3_SEQ_13_01_40.	GGTCTCAGTGTACTTCCTCCGAACGAGAACCAAGCTGCTTCCAGTCTTGCAACCCCCAAGACAACGTCTCCTTCTTGGATTATATTATAGTAATACACCCTATTTATATTTCGTTAATTAGAAAGTAGAATATCAATCTACGTACGTTTCTGAGACC
SYN_GCBIN_3_SEQ_13_02_28.	GGTCTCACCATTATACTTATCTCTTGATAATTCTAAAATTATTGCTACATACATTCTATTATATTATAATGGTTTCTTTGCAAATCTAAATCATTGGCGGTTAGAAGGCAAAATAGATTCTATGTTTATCTATAAGATGAAATGAGACC
SYN_GCBIN_3_SEQ_13_03_24.	GGTCTCAATGGAAATACTGACATTCAATTAACTTCTAATTTTACAGAAACACTGTCCTACTTTATTATATAATACTTTCTAAAATCTCTGATTTATTAGTAGATTAATATATTAATTAACCTGATCTACAATAGATTAAAATTGAGACC
SYN_GCBIN_3_SEQ_13_04_29.	GGTCTCAAAATATTAAAAAATTCTTACAGATTTTACTCAGGATCAATTATTTTACATACAATTGATATACCGTTTCATGCAGCTAACCTCACTATCTAGACTTAAACTTAAACTTCTACTCTATCCTTTTCATTTTATTGTTCAAATGTGCTTGAGACC
SYN_GCBIN_3_SEQ_13_05_29.	GGTCTCATGCTATGTGTAATAATTTTATTAATCATTAAAATTCATTACTAGAAATTCTCACATAGGAATTCATGCTGTTGGCTACTATCTAAAACTCGTTATTCAGTATCATCTTAATAACATCCAATTAGAATGCACAATTATGTCTCTTATGAGACC
SYN_GCBIN_3_SEQ_13_06_27.	GGTCTCATCTAATAATGTTATTATTTGAAATCTAGTATGAAAAAGAAAAAATATCCTAAGTAATAAACCACAACGATTTGATTCGTCACGCTTTTCCTTGAGTTAAACTTTTATCCTGTTATAAATTCATCATTAAATTTAGTATAAGTGAGACC
SYN_GCBIN_3_SEQ_13_07_51.	GGTCTCATAGAATCAAGTTGGAGTTCCGAACCAGCTGCCACAAGCGATGTCCGGTCTAATTGCGTCCCTGTTCAACTGGACACACACACACACACACACACACACACACACACACACACACACACACACACACACACACACTGAGACC
SYN_GCBIN_3_SEQ_14_01_41.	GGTCTCAGTGTTTAGCTTTCACAGTCAGTACGGGGAGCCATCGGACCTGCAACCCCCAAGACAACGTCGGATTGGGGTTTCATTATGATGTTACTAGTAACATGAGAATAACAAAATACATATAATTTACCCTCCTTATATAATTAGAATGAGACC
SYN_GCBIN_3_SEQ_14_02_26.	GGTCTCAAGAAAAGTCTCAATTTTGAAATAAATTTTTATATTTGAACTAGATATGTTTATTTAAAACGGAAAATTCATGGCTTTACGCTACAATTTAAATTCTTCGAAAAACTGTTTCAATAATACAGTTTACATTGAATAATGTACGCTTTGAGACC
SYN_GCBIN_3_SEQ_14_03_24.	GGTCTCAGCTTAAAGTTTAAAATATAAAGTCCATATTTAACTTTCAATAAATATCTATTAAACATTAATCCCAAATGATGTTACTAATTTTAGTTGTAAACAATATTGTACAACGAGCATCAAATTTTATTACTTTATTATTGGTGAGACC
SYN_GCBIN_3_SEQ_14_04_30.	GGTCTCAGTTGAGAGATTTTAACATAAATTCCGATAGTTCCCATATATAATGAACTGGTACTAAACAACTAGGTACTAATGCTTCTATATAATATTTACTTCATATCAAAATTTTTTATACGTATAAGGATTAATCCTTCGAGCCAATGAGACC
SYN_GCBIN_3_SEQ_14_05_24.	GGTCTCACAACTCATAGTAAAATATTAGTTAATAATAGAATAGAATTAATAAAGCTTAACAAAGCGTATTACGTAACTGTTTAATATCTTAACATTAAGTCGTTCCTCACAAAATAAAATGTAATTATAATATATATATGGTATGAGACC
SYN_GCBIN_3_SEQ_14_06_48.	GGTCTCAGGTAAGAGTAGCTAACTCTCTGTATCTAATTGATAGCATACTTAGTGTCCCCTTTCCGTTCCGAACCAGCTGCCACAAGCACGCGACATATTGGGCAGTAGGCTGAAATGAGCTACACACACACACACACACACTGAGACC
SYN_GCBIN_3_SEQ_15_01_38.	GGTCTCAGTGTATCTGGTGCACACTTGGAATTTGTCCTGACAGGCGTTGCAACCCCCAAGACAACGTAGATTTGTGCTAAATTCATCTTTTCGGTCCACAAATATTATTGTTAGGTAATAATATATTAAATCTGTCAAAATATGAGACC
SYN_GCBIN_3_SEQ_15_02_28.	GGTCTCACGAAATAATTTTCTTTTGGAAATACATAAGGTTCACTACAACTTTATAAATAAAGATTCATTTCCAAACATTAAAATCCATACTAAAAACATTCTACCAATGTTGATTCATATTTGTGAATCTTTCTATGAGCCGTATTTGAGACC
SYN_GCBIN_3_SEQ_15_03_36.	GGTCTCATTCGGTGAGAATAACTACCAAATCGACAACACGTAAAGTACATCACTTTACAATCCTTCAAAAAGTAAATAACTACCAGCTTCGCTTTTATGTATCTATACACATGTACAATAACTCCCGAGTGTAATATTGAGAGATGGTATGAGACC
SYN_GCBIN_3_SEQ_15_04_35.	GGTCTCACCCTCAAACCCACTTTAGCTAACCCAAAGCTATCCGTTAATTTAATCATTGGTCTAACAATTATTCTGAAGACTATTATGAGATTTTGAATATAATTATTTTACACAAACAGCCTCAGCAATAAAGTTCCACAGATACATACCTGAGACC
SYN_GCBIN_3_SEQ_15_05_32.	GGTCTCAAGGGTCACTTAATCAGAACTGGCCAATTACTGTTTTTTCAGTTTATTGTGTGTATAATATTTCTATAAGCAATTGTATCTAAAAAGTCAAATGAAAATAAGCAAACATATGTACTAAATATTACATACCCCACTTCCTGTCAGTGAGACC
SYN_GCBIN_3_SEQ_15_06_46.	GGTCTCATCAGTCCTCTTTGACTACCTTTAAACGCTCTAGCTTGAGGATTTGTAAATAGTTATGTATTTAGCTCTACGCGAGGCACTTATCTTTCCGAACCAGCTGCCACAACGATCCGTCGTGCCACACTAAAGCGAACTTGTACGGACACTGAGACC
SYN_GCBIN_3_SEQ_16_01_48	GGTCTCAGTGTGCCGGTCCTCTCCAGACGTATAGTATAGTCGCTGGCTGCAACCCCCAAGACAACGTGTCGTTCGTTAACGTTGAGATGCGCTGAATAGGGGTGCTGTTAGTTATATCCTCAGTATCTTATGACTTTATGTAATGAGACC
SYN_GCBIN_3_SEQ_16_02_32.	GGTCTCAGTAAATAGATATGATAAAGTAATTTTCCTAAATTGCCAGAAGATGCTAATTCAAACTTTCACGTTAAGGCTCATTGTGAATTTTAGTCTCATAATAATTCAGGTACTTTGTTTACCCCAATTGAGAACTTGGTTGACAATAATCTGAGACC
SYN_GCBIN_3_SEQ_16_03_38.	GGTCTCAACTTGGGTTGTTTCAACAAATAACATTAAAAAAACACTTCACGACTGCACCGCTGTACATAGCATATACAAGCGCTTAATTCCAACCAACTACATAGATGCAATAGGGGACCTAGAGGCGTAGTTAATATTATCTATTGATTTGAGACC
SYN_GCBIN_3_SEQ_16_04_31.	GGTCTCACCCCGATCTCTTGTTTTTTAAAAATCGAGCGTGACAGTTTATTTATACTATGGTTAATATCACGTGACACTATCTTTTAACTTATGGGAACTAATTTCAAGTTTTTAATATTATCGTTACAGTATAGCGTATAATGTTTTTACTTTGAGACC
SYN_GCBIN_3_SEQ_16_05_32.	GGTCTCATTTGTTAATTGCCATTTAGCGTAGGATTAGAAGTATACGCACAATCAATGTAGTTATAACCGCGAATAAGTTTGTAAACTTGTTTAGTTTTCCATTAATCTCTAGTAATTTATCACACTTAACAATGAAATTATCCCCTGAGACC
SYN_GCBIN_3_SEQ_16_06_35.	GGTCTCACAAATTTCGTACACTACGTGAAGTTACATAATTTGCCCGATAACAAAGTGATATTGGTAACTATGAAGAGTGATATGGAGTCACTCTTTATATAAGTTATATGTAATAAAGCATTACCCTATTACTTAACGTTCGACTTCCGTGAGACC
SYN_GCBIN_3_SEQ_16_07_53.	GGTCTCATCCGAACCAGCTGCCACAAGAAGCGGGATAGTCGACCAACCTTCCTCTCCGACTGACACACACACACACACACACACACACACACACACACACACACACACACACACACACACACACACACACACACACACACTGAGACC
SYN_GCBIN_3_SEQ_17_01_37.	GGTCTCAGTGTGAAAGGCAGCACAGGGAAGGACGACGCTTGAGATAATGCAACCCCCAAGACAACGTACCATTTATCAAAATATTACCATTGACATTAGACAATAACTTTAAAGACTAATTTACTATTGAAACTTCAAATAAGTTGAGACC
SYN_GCBIN_3_SEQ_17_02_24.	GGTCTCAAAGTATTTTATATAAATCAATAATTTTAAAAAATATTGCTTTACATCTACAAGAATTATAAGCAAATTAGATAGATATTTCTTACGTTTTTAATATATTTTACAATCTACAAACAGACAGTAGTATCACGTACATACGTCTTCTGAGACC
SYN_GCBIN_3_SEQ_17_03_23.	GGTCTCACATAATTTCATCTTTGAAATATATTAGGGCATATTTTATATTATAGACTATTAATATAATATTTACTGCTTTCTCCCAACTTATACTATCTCTTATCTTATAAAACATATATATTATTTTCATTATCATATACCTTTAGAAGTGAGACC
SYN_GCBIN_3_SEQ_17_04_24.	GGTCTCATATGTTACATTAATTTTATTACCTAGCTATTAGAGACAATCTACTATTATATCTACGAAATATATCATAATTAAACATACCGCAAAATAAACTTTAAAATTTTTTAGAACAAAAAAATAACCTTAACTTTTCAACGTATGTTCAATGAGACC
SYN_GCBIN_3_SEQ_17_05_23.	GGTCTCATCAATTATATAAAATACAATCTATGAATTTATATCTATTTAAAGTCAATTCAAAAAATTAATCAAAAATGAATTAACGTTTGCTTAATAACTTTTTATTATGCCAATGGAAATTCGAACTATAACTTATAACTCGATTTATACCATGAGACC
SYN_GCBIN_3_SEQ_17_06_23.	GGTCTCAACCAATTTTTAGTCATGTAGACTTTTATAATTTTCAAAAATTACGACTATCATCCACGATTTTATAAATATTTCTAATATATTGCAAGAATTAGTTGTAATTAATAACTTCATTTTTTGAAATAAATTCATATCTTTATTGGATTGAGACC
SYN_GCBIN_3_SEQ_17_07_51.	GGTCTCAGGATATTTGGTTTCCGAACCAGCTGCCACAAGCAAGCGACAAGATCATCACCACAGTCCGCTACCTGACACACACACACACACACACACACACACACACACACACACACACACACACACACACACACACACACTGAGACC
SYN_GCBIN_3_SEQ_18_01_42.	GGTCTCAGTGTAACTTCCCTTGCAAACACGCTGGCTACGGATATGGGTGCAACCCCCAAGACAACGTAAGCTTGATTAGGTTCATTGATGTTTTTAATTTAAATGCAGTAGCAGCACTACTGTCTACTTAAAACAGTAATATTCAGTGGTTGAGACC
SYN_GCBIN_3_SEQ_18_02_32.	GGTCTCAAGTTTGCTATTCTAGGTAATTCTCTACGTAGTTCTCATTGTTTTCCTAACATCATTTGTTTAGTTAGGATGTCTTATAAATATAATAATCTGTGACGTGAAAATTTTTAACTATTACTTCAAGACCTTGATTGGGTACTATACCATGAGACC
SYN_GCBIN_3_SEQ_18_03_31.	GGTCTCAAACTCAAAGTGTTCTTATTCATTAACTTTTAATCTTGAGGAAAATCTAATTTAAGGTTTCTAGCTAGTTAAATTACATAGATACCAGAAAACACATCGAACAAGATATATAAAGTAGTGACTGCAACGGCAATTATCATACTAATGAGACC
SYN_GCBIN_3_SEQ_18_04_36.	GGTCTCACTAATCTCCATCTGCGATTTGCCAAACTAAATAGATGCTATGAACATATACTATTTCATTCAAATGAACTGTTAGAGGAGACTTCTGCTTCCTATACTAGGGGTTTAGTAATGCAATTAGGATTGGTATCAATCTTTTTCAAGTGAGACC
SYN_GCBIN_3_SEQ_18_05_30.	GGTCTCATAATACAATTATGGATTAAAATCATCGTTTTCCTCTAGGTATTTAAAGTCTTAACATTTAGCCCAATAACCGCTTATGATTAGGTTCTTCGATGTTTCTTCAGATTTAAAACCTGCTAGTTTAACATAATTATTTTAAACTTGTGAGACC
SYN_GCBIN_3_SEQ_18_06_42.	GGTCTCAATTACTGGTAGCTAAGTACTAGATAGCCCACTATTCATGAATAACTGTATGCCTACTTAATTTGATCTAGTAATAAATCTTGCTTTTCCGAACCAGCTGCCACAAGCAAGTCACCAAACAGTTCGATGAGACGGGAGCCAAACACTGAGACC
SYN_GCBIN_3_SEQ_19_01_45.	GGTCTCAGTGTTCACCTAGGGCTGGCTTCTTCACTCACTCGACAAGGTGCAACCCCCAAGACAACGTCAGGTTGTTTACGCTATGTAGGACCAACCCATATTTACTATGTAGTTCATAGAAATGGGTCGTTCATATTCTGGATAAATAAGGTGAGACC
SYN_GCBIN_3_SEQ_19_02_25.	GGTCTCAATCGTTTAACCTTTACATTATTTAAAGTAAAAATACTTTATTATTCGTAATCATATAGAATATCAGACAATTTAATTAAACAACTTTGCTTTAATAACTTTGTGATTTAATCCAAATCATGAGTCTTATGTCCTTTGAGACC
SYN_GCBIN_3_SEQ_19_03_30	GGTCTCATTTAGACATTTTAGTTGACGCACTAAGAGCGCGTAGTGTTTGATTTAACTTTTTTACTTAGTAACTCTAGTATAAACACAATTTAAAATTTCTAGAACATAGGAAAACTATTAATTTTGCAAATAACCTAAAATCGTGAGACC
SYN_GCBIN_3_SEQ_19_04_27.	GGTCTCATAAATAGTAAACAAATTCTTTTAAAAATGTCATATCTTACTAATACAAAAAGTGTTGTTTTATATTAGAGATCCAAGTTACTCTAAAGAAGTTTTTATTATAAAACCAGAGCAATAACGAATTAAGCTGTATTTCCAAGTAGCAATGAGACC
SYN_GCBIN_3_SEQ_19_05_27.	GGTCTCATCCGTAATTTAAAAATCGAATATAAATATATGATCTCTGTATTGACGATAATTCAAAGACCTAGCAAATATTATGTTAACAACGTATGATTAATATATTGATAAAACCTAATTAGAACTAATATAGAGATCCATTTGATTGCTGAGACC
SYN_GCBIN_3_SEQ_19_06_30.	GGTCTCACGGATGAAAATTTATACGATTAAGTTCTTATTAGTCATATAGTATGGGATGATTAAAAATAGAACAAGACCAATATGAAAAATCGTTTCCGCAAATACCATACTTATCTTATTTATGCTGAAATTTCATTGATCATAGAACCTGAGACC
SYN_GCBIN_3_SEQ_19_07_44.	GGTCTCAAACCACATTCTGTCACACAAATCATTGTTATACTTCGAGTCATAATAATAAGGGAATATAAACTTCCTGTTCCGAACCAGCTGCCACAACCGCTAGACCGGTACAGGCTGAGGGAGGTAAAAACTACACACACTGAGACC
SYN_GCBIN_3_SEQ_2_01_48.6	GGTCTCAGTGTGGCGACGCAAACAATAATACCTCACCCCAACCGACTTGCAACCCCCAAGACAACGTATGCTTCGTAGTAATAGTCATCTAAATCTTTGCACTCGTTCGGTCCCCACAGATCGTAAACTGGTCACTAAATGCCTGAGACC
SYN_GCBIN_3_SEQ_2_02_40.2	GGTCTCATAATCTTCACCCATACAGTAGTATTCTTTGGGATTCACCTGGTCTTCACCGATACAATGTCTGGTGACGCAACTCACCTTGCTGGACAAATCAAACTAAATGTCAATAAAGAGATTTATATCTCTTTCTTTGGCATGAGACC
SYN_GCBIN_3_SEQ_2_03_38.3	GGTCTCACCAATTGCAGTTTCTCCTCTCAGACATCCTTCTTCTAATGTTGGATAAATCTGCTATGTCATTGCTCATTGACCAAAATATCAATAGACTCAATCAGTGTACGGAAGTTGTAACCAAATAACTGGACTATGATATGAACGCTAATTGAGACC
SYN_GCBIN_3_SEQ_2_04_42.3	GGTCTCAGTTCAAACATGAGTCGAGTTACTATGTATATACGCAACTGTACGGCTTTTGGTATTGTAGTATTTCATGCTCGGCACACTCATGAGATGTGAACCAAGGTCACTCTCACACATCTGTGATGTAACTATGGCTAATCATCCAATGAGACC
SYN_GCBIN_3_SEQ_2_05_40.3	GGTCTCAGAACCATTAGTCATGTAAACTGATAAAATCCTCTATTACCCGCTCGGAGAGGTTAAGGCCTGCATCTATAACAACAAAACTCGGAAATAACGGTGGCATAGAAGAAAGAAAGATAAAGCCTAAAGCTGATTTAATCAACCCTTGAGACC
SYN_GCBIN_3_SEQ_2_06_50.3	GGTCTCACCCTTTTAACGATTGCTGGATGGTTCGGACTGCTGATGAATCGGCCTGTTTTTGACGATTGAGAGTTGGCATACGTTGCATTTCCGAACCAGCTGCCACAACCTTCCTCGGGTGATGCGCATTTGGGTTCACGATAAACACTGAGACC
SYN_GCBIN_3_SEQ_20_01_39.	GGTCTCAGTGTGCGTTGGATCCCGTCATGCCTTAAGAATTCCACCGTTGCAACCCCCAAGACAACGTCGCGTTGTCGCTTATTGGAATAATCATAATATACATTGAGTTAAAACACTTCTTAATATCTCAAAAAATTTAATTTGTGAGACC
SYN_GCBIN_3_SEQ_20_02_23.	GGTCTCAATTCAAACTAGATTTTATTCATAAGAATGTATTAGCAACTATAATAGAATTAATCGTCAAATTTCTAGGTGAATCCAGATATTTATCGTTTACTAACAATTTATTTTTTTTATATAGATTTTATTAAGCTTTATTTTGTCAAATGAGACC
SYN_GCBIN_3_SEQ_20_03_26.	GGTCTCATACCTGTATAATATACACTAGTAGAACGTATAAACAAATATTAAAAACGTATCGTATATACCTTCGTAGATAAAATTTCATAATAATCAAAAGATAATGTTATAAACTATTCATCATAATATACCTTGTGTACATGTACATATTCTGAGACC
SYN_GCBIN_3_SEQ_20_04_29.	GGTCTCATCATATATTTACTCTAAATATGTAAATACGTAAAAGACTATATATAAAGTTTCAAATATAGTTTCCATTGGCATTGAAAAATACCTCTTAATATTTAGCGCTTTAACCTTATTACCGAAGCTAACTCCGAATTAGAAGTTACCTGAGACC
SYN_GCBIN_3_SEQ_20_05_27.	GGTCTCACGTTTTGACAACAAAACATTATGAAATTCAAAAAGCCGACTATACTAATAAACGTCATTAGTGGAATTTAGGACTTATAATTATAATAAACAAATAATTAGAATAAATGCCTTATAACTTCAGTGTATATTAGTCATTGAGACC
SYN_GCBIN_3_SEQ_20_06_43.	GGTCTCAAACGATGATTTAAATATCGGCGCATACTAAATCAGTTAAAGTTTTATGATTAAAGGCATAATTCGACTTCGCGTTCCGAACCAGCTGCCACAATCCGTCCTGTCTCGAAGCATGTCACCGAAGCTATGTACACTGAGACC
SYN_GCBIN_3_SEQ_3_01_50.6	GGTCTCAGTGTCCGCCTAGCATTTCCGTCGATCTTATGGGCACGATGTGCAACCCCCAAGACAACGTCAACTTCCTGCTGCATAGAGAAACATAGACGTGGTGTTAAGCTATTCAACTCTCTGCGGGAGTACAAAACCCATTTCGCCTGAGACC
SYN_GCBIN_3_SEQ_3_02_38.3	GGTCTCACGCCGGAGGAGGTTCTTTCGCTACAAAGTCAATAGCCTATATTTTACGTGTAATAAGTTGTAACTCTGTTATCAGTAACTACAGATTCCAGCCTACTATAAACACATCTGTTTTTTTGTCAGTTAAGAGCTCATTTATTGTGAGACC
SYN_GCBIN_3_SEQ_3_03_40.5	GGTCTCATCTTAAATATCTATCTTCACAGCTGTATGTCTCTGTTAGAGCACTGAGGACATATCTTGGATTTAATCGAGATTAGTTTGGAGATCGTCTAGCAAAAGAGGTTCCTATGCTCTCTGACCATTTTCAGCCTCAATGCAATTGAGACC
SYN_GCBIN_3_SEQ_3_04_38.2	GGTCTCATTTCACCGAACGTAGACCTATCGGAGCAGTATGATGTAATAAAATTCGATGGGGTAAGTAAACTTTTACTCTACATTTTATGTTGACCGTCGTCTATTATCGTCGTCCAATTAAATTCTAGCCCACATGTAAAATTCTCTCTTTGAGACC
SYN_GCBIN_3_SEQ_3_05_42.8	GGTCTCACCCTGTTCAGTGCGTAACTCAGCTACCGGTCTTGACAGAGTACAGTAGACCCAACTTTCATTCTGACTTAAAGAAAGTGTCGATAACGTCCTTAACAGGACTAACAATATAGTCCATTGTGACTTAACAGACTTAGTTTCTGAGACC
SYN_GCBIN_3_SEQ_3_06_48.2	GGTCTCAAGGGACTATGCATCATACCCTGTGAACACTGAATATAACACTAATTGTAAAGGCTGTGCCGCAGGTTGTTGTTCCGAACCAGCTGCCACAATGCGCGAGTTATCTTAACGGTGCCAAAAGTACCGCTACACACTGAGACC
SYN_GCBIN_3_SEQ_4_01_38.1	GGTCTCAGTGTTCGACACACGAAGTTCACCAGGCAAACGCGTAGAACTGCAACCCCCAAGACAACGTCAAGTTAGATTTTTATATAACTAATAGATCAAGCTTACAACTCATTTTTATCTTTATAAAATTCGATAATATGTGGAGTGAGACC
SYN_GCBIN_3_SEQ_4_02_28.3	GGTCTCAGGAGTATGTTTGAAACGCTTATTTCAATCTTATCATATCTTTTTATTTGGAACTTTGGTCTTAAGTTCTAATTTTAATAAAAATTGGCATATCTTCAATTTCACGTTTCTATTCTCACGACAATTATTTCTTGATATATTATGTTTGAGACC
SYN_GCBIN_3_SEQ_4_03_30.1	GGTCTCATGTTTCTATCATGTCAGTGTTTTTATAAGCTTATAATAACATTAAACACCATATCCCAAGTTGGTTAACTTAGTTACGCAAAAATATCGGAATCTATAAATACTATTATGCACATTCCTAACTAAATAATTGGATATTCAAGCAATGAGACC
SYN_GCBIN_3_SEQ_4_04_29.6	GGTCTCAGCAATTCTCATAGTCGATAATACTATATTTAAGTATTTAATGAGGAATAATTTGTATGAGCAATCTACTGTAACATTTCCTTTTCTATTGGTATTAGTGTTATTAATACATATACAGTTTAATGAAGCCCAAAATCCTTGAGACC
SYN_GCBIN_3_SEQ_4_05_31.4	GGTCTCATCCTGGTTAGTATAAAGTAATATTAGTTTTCCAGATCCTGAAATAAAACATCTTGACCGGACAAAATATATTAGTTAATACGAGCGAGTTTCCAAGCATGATTTCTACATAACTCTAGAATTATTGATTAACGTTTATTTTTTAGTGAGACC
SYN_GCBIN_3_SEQ_4_06_29.8	GGTCTCACCTTAAGAATATGTAGTAAGATATCTCATTTCATGTGAGTTTATAAAATCCCCATGATTTTAGGATATATATTCTCATAATATATTTTAAAAGCATTCATAATACCCTCGCCTTGGAACATAGTAATATCAAAGATCTAATGAGACC
SYN_GCBIN_3_SEQ_4_07_51.7	GGTCTCAAAGGCATCTTTCTTGTTCCGAACCAGCTGCCACAAGTTTAGTGATGAACCGCCATCGCTCGCTCTCCTGAGACACACACACACACACACACACACACACACACACACACACACACACACACACACACACACACTGAGACC
SYN_GCBIN_3_SEQ_5_01_39.4	GGTCTCAGTGTAATGCCACGTGTGCCACCCTCAACTGTAGTATAGCGTGCAACCCCCAAGACAACGTGTCTTTCTCTTATCTCTAAAGGTATAACGTATTTATGTAAGATACACTTTATCATGTTAAAAATAAATTGGCATAATACCTGATGAGACC
SYN_GCBIN_3_SEQ_5_02_35.0	GGTCTCACTGATGATTATAATTATAGATGGGTAGACTTTCATCGTATCTTACAATTCTTTAAGTCGTTTCTTAACAGTAACATGGGAGATTTTACGCGTACCTTATCAACAACAAGATAGTCTCGTCTTCATGTATACCAAATAGCTATTTGAGACC
SYN_GCBIN_3_SEQ_5_03_37.7	GGTCTCATATTCTACCTGGTAAGACGCGTAGGACATACAAGCACATTCCTCCGAAACTTAACGTTCTACAATAAGAGGAACGAACTATTTACCATTTACTAAATACGCTTAGAGACTTTAAATTTAATCTTGTGTTCATCTCTTCTTTCCCTTGAGACC
SYN_GCBIN_3_SEQ_5_04_32.7	GGTCTCACCCTGAGTATTAAAGTTAACATATGATAGGTCATGTGTTTCGTGCTGTAAAAAAGTTTAACTGACTAACTTATCCATATTAGGAAACTGATCCAATTAGATATGTCATAATAATGAACAGCTCAGCATGTAATTTAATACATTCTTGAGACC
SYN_GCBIN_3_SEQ_5_05_35.2	GGTCTCATTCTCAAATGCCCAAATCATGTTGCAATTTAACTTTACGAGCTTATAGATTAATAAGTCATTTTCTCTTATTTGGGGATTGTAAATCATGTCTGTTCTTGTACAAATGCTTAACAATCCGGTGATTCCCATTTATCAACACCTGAGACC
SYN_GCBIN_3_SEQ_5_06_47.4	GGTCTCACACCTATCAATACTCGTCCCCATATTGTTGAATATGCCTGACACTGCGATTGAATGAGCATGTTTATAAGCGGAAGAGTTAGACTTCCGAACCAGCTGCCACAAGCCTGTTCCCACTTGTCGCCCACCCAATTAGTACATACACTGAGACC
SYN_GCBIN_3_SEQ_6_01_38.2	GGTCTCAGTGTGCTGGGTAGAAGTGTGAATCCAGGCTCGCGACTTACTGCAACCCCCAAGACAACGTAACATTCCTCTATTAGCTGTCAATTACTGATTGCCAATTTTAAATATATAAACAATTAGCTATTTATAGGTTTAATTATAAGATGAGACC
SYN_GCBIN_3_SEQ_6_02_27.6	GGTCTCAAAGAATTTATATATAAGTACCTCTGCAAAATGGATTAAAATCAATAGAAACAAGAATACATGTATACCAATATAATAGATTACGACATCTAGGAAAAAGAAACCTTTTTGGTCTATGATTTAACTAAAATAACAAAAGTGAGACC
SYN_GCBIN_3_SEQ_6_03_25.4	GGTCTCAACCATAATATATAACAGATCATTAAATCTAAATTTAGTTAATACTATCATAGCTAGATTGGATAATTTCAATATTTTCAAATGAAATTAACCGTCATTTGATAGTATAGAACAAACTATACGTTTAAATTTCTGCTTTACTTTTGAGACC
SYN_GCBIN_3_SEQ_6_04_24.0	GGTCTCATTACACAATTTTTTACACCGTTATATATAATCAGCGCTTAATTAAAGTTAGAAAAACAGTTACATATATTTAATTACATTTATATTATTAGTGAAAAAAATTTTACATTTCTCGCATAAAATAATTTTACTGATTCTACTACCATGAGACC
SYN_GCBIN_3_SEQ_6_05_25.4	GGTCTCAGAGGAATATTTAATAATATTAAAATACCACATTCTATTTAAAATAGAAAATTAGTCATCTCTTACTGATACGTTTATTACTAATTGAAATTAACTGTTATCAATCACTCTTATTTATATACAGTACTACAATAGTGCATTTACTGAGACC
SYN_GCBIN_3_SEQ_6_06_46.2	GGTCTCACCTCCATATAAAATAATGTACTAAACTTACTCAGAGGTTTGTTTTCCGAACCAGCTGCCACAAGCATCAGTGCCTTCCTCACAAATTCCTGGTGGGCTAACACACACACACACACACACACACACACACACACTGAGACC
SYN_GCBIN_3_SEQ_7_01_36.4	GGTCTCAGTGTTATCTAAAGCAGGTCGGGGATGTCCAACGCAGTGGTTGCAACCCCCAAGACAACGTACTCTTTCTTAATTCCTGAATATTTAGGAAATTAAAATTTAGAAATTAAATGTTAATCTAAAGGTTAATTATATAGTGTGTTTCCTGAGACC
SYN_GCBIN_3_SEQ_7_02_32	GGTCTCATTCCATAACCGATATGATAAAAATACATAATCATTATATTAATCGGCCTCAAAGTACATTTATAAATTTCACACTTTACTTTTCGGAGAAACATAGAGAAAGATAATTTAGATATTTCCGAACAACTTTGCCTCCGTGAGACC
SYN_GCBIN_3_SEQ_7_03_31.8	GGTCTCACTTTCCGTCATTATTTGCTCTATTGATTTTTTAGTAAACGCCTTCTTTTTATCCTAAAATCTAATTCTAAACATTATATTCCTTATTTACTTAGCACCTATATTATGCGGGTAAGTTTTTTTTTGCTTATGATTCGCGGATGAGACC
SYN_GCBIN_3_SEQ_7_04_27.3	GGTCTCAAAAGCTCATTTATCCTTGAAAAAGTTATTCACGAAACAAAAATCTTTGTACCTTTTAATAAGAATAATATATTGATCTTTTTAGTAATGACAAATCAGTAATTGTTCATACCGATGAAGAACAGTTTATCACAAGAAAAAATATGAGACC
SYN_GCBIN_3_SEQ_7_05_25.1	GGTCTCAGCAGATATTTATTACTATTCATACAAAACACTAAAGTTTAATGATATAGATATTCCACTATAAAACACAATGCAACTAATGCTTTGTTAATAAAATTGTTTCTTAAATCTATGTAATTTAATTGTAATCAATGACATTTGGTATTTGAGACC
SYN_GCBIN_3_SEQ_7_06_27.6	GGTCTCACTGCTAAGTATAATTATTTAAATTTTTGTTATATACAGTCATTCTATATTTTGTGAAGCCTGTAATACAACAATTATGAGAAACTCTTTTATTTTTAGAGTTTGCAATTATATATCATAAGATTGAGTTTCCGAACCATGAGACC
SYN_GCBIN_3_SEQ_7_07_52.7	GGTCTCAACCAGCTGCCACAACTACACGCCATAACCTGCAACCGCTGGCATATCGAGACACACACACACACACACACACACACACACACACACACACACACACACACACACACACACACACACACACACACACACACACACTGAGACC
SYN_GCBIN_3_SEQ_8_01_42.0	GGTCTCAGTGTCGGGCAACAGAGGGTATGTTCAGGGCTACACGGATATGCAACCCCCAAGACAACGTTATCTTAATGTTAAAAATCCGCTAGTTCGACGATCCTCAAAAAAAGAATCACGTATCAGGATATACTTCAAATCAAAAATTAGTGAGACC
SYN_GCBIN_3_SEQ_8_02_29.9	GGTCTCAAATCCACAAACTTATGCTTCTTCTCTAACAAAATTTAAAGTTTTCAATTATGTGTAAGAAAATGCGTCTTGTTTGTAAATTTAGGAATCTTGTATTTTCTAGTACATGTTATTGTAAAAACCATTCGGATTCTTCTCTTCTAATGAGACC
SYN_GCBIN_3_SEQ_8_03_37.7	GGTCTCAGGCATAATACCACTTATCATCAGTCATACATACGCTAGACTGGATCGTGTCCTCTCATCCCAAATGGTTATACAAGAATGCAAATCTTAAGCATATTCTAAACCACTGGCAATTTAAATTCTAGAACAGTAGTTTTTGGATAATCTGAGACC
SYN_GCBIN_3_SEQ_8_04_34.2	GGTCTCAAACATCCAGCTTCTCTTAATTTGCATAGCATTTTAATACAATGTACTAAAATTCATAGAGCCTATCTTGCCTATTGCTTCCTATAGTGATTGAGGTTTTGTTAATCCTACATTAGTTAAACTTTGTAAACTGTAGGCATGAGACC
SYN_GCBIN_3_SEQ_8_05_28.2	GGTCTCACCGTATTTTTCGTGATTCCTCTGTTTAATAAAAATCACTCTTGTACATTGGTTTATATTCTAAAACCCTTATTAAACCATATAAATGTATATTCTAGACTGCTATTTTTATTTAATCAACCTATTTTGCTATTACTAAAACATGAGACC
SYN_GCBIN_3_SEQ_8_06_47.9	GGTCTCAACGGTGTGTAGAGTTCTTTTAGTCTGTGAAAACATTTTGATATTCCGAACCAGCTGCCACAACGATATACGGTGCACTCAGTTTGGCTACAGCGTCCGACACACACACACACACACACACACACACACACACACTGAGACC
SYN_GCBIN_3_SEQ_9_01_39.7	GGTCTCAGTGTATGCTCCGAGTGTTGACCAGATCATAGGGTCCCGTTTGCAACCCCCAAGACAACGTGCCATTCTCCTAATTACCTATACCACACATTTTGAATTATTATAAATTCAAACTTTAATTGAGATTTGATTTACATCTGAGACC
SYN_GCBIN_3_SEQ_9_02_24.5	GGTCTCACCGATCTATTAAAATTATTATTTAATAAAACATAGACCAATAAATATTTAAAGATAATCTTATACGTAAAATCTACTAATAATCTATACAATCCTAGTGTAATTGCAAGCTTATCTTATAATTCAATAATATACAGTGATGTGAGACC
SYN_GCBIN_3_SEQ_9_03_27.3	GGTCTCATCGGATAAATTTAAAAAATCCTAAGGCTTTTGATTTCTTTGACCCTTATTCAATGTATACTATAATATATCTATCTGACCTACATATTAGAGAAGAATTATAAGTTACATTAGACAATAAATTGATATTTATTCTCATTAGCATGAGACC
SYN_GCBIN_3_SEQ_9_04_28.2	GGTCTCAAGCAACCACCTAACTAATAGGATATAAAGACGATCGTAAATTAGGTCTGTTTTAACTTATTTAAACAAATAACTATTTTAATCTTGAGTCGAAGTGGATACCTTAATTCATTAAATTAATAAACATTAATGAGTAAATATTGTGAGACC
SYN_GCBIN_3_SEQ_9_05_25.3	GGTCTCAGAAATTAATACTTATCACATTGAAAATCATTCATTATTTGAAATTATTCACGTTGGATAATTATTAAGGTATCTTGTTTTGAATTTAGAAACTACTGATTCACTTTTTTATCCATTTCAATTAGGCATATATAATTTACTCAATTGAGACC
SYN_GCBIN_3_SEQ_9_06_40.7	GGTCTCATTTCGCAAATTTAAAAATAAGCTTGATCTATAGAATAACTGATAAGTCTCATACTGATAAAAATATTTGATCAGGAGTTTGGCTTCCGAACCAGCTGCCACAAGAAGGAAGGTTGACGATACAGTGGCGGAATTCGGCGACACTGAGACC
SYN_GCBIN_4_SEQ_1_01_49.0	GGTCTCAGTGTTCGAGTTGGTGCGCTAATCGGTGAATTTGTGGACCGTGCAACCCCCAAGACAACGTTTTTTTCGTTCTGTGTGTGCCCAGATAAAGGAAACCCCAGCGCGATAAGCCCTGATATCATGAAGTCATTAGCTATGCGAATGAGACC
SYN_GCBIN_4_SEQ_1_02_40.5	GGTCTCACGAAAAGCATTGGAGTTCCAAAATAGATGATACCCCTAACTGTTGGGTCCTACTTTCGCAATTCAATGACTCTTTCATTGTCTGTAGGTTATGTATCCGACTAAAACGGCGTTAAAAAAAGATTAAAGTCTGCTCAGGATGAGACC
SYN_GCBIN_4_SEQ_1_03_47.7	GGTCTCACCTTGCGTGTTTAAGACCGTCGTTTGTCCGACACTCCCGTATTTATAACGTGGGTCAAGCTGTCACACTACAGTCCAGTACCACTTCCGCTGTCATTAGTTTCAATAAGTACGAGTGTCGTTACGGTAGTAGCTATCCTTGAGACC
SYN_GCBIN_4_SEQ_1_04_47.1	GGTCTCAGAGCAATTGCTCGCTCCTATAGAATGCCTCTCCTGGTAAATCTAACAGATATTGGAGTAAGCTCTAACAATCGCCACGTAGAAAAGGGCTTACAAAAGGTTGTAGCCCGTTTGATCGGCGCCGAGTCAATTCCGCGATTTACCTTTGAGACC
SYN_GCBIN_4_SEQ_1_05_45.5	GGTCTCATTTCCTGCGAAACATATTGCTACCCGTAGAACTCGCACAAGCTGTAGAACTTCCTATGTCATATTTATTTTGTAATCAGCCAAAGCTTATCGCCTACCAAACACACCCATTTCGGTGGGAAGTCGTAAGCGGCAGTTCAAGAGCTGAGACC
SYN_GCBIN_4_SEQ_1_06_49.6	GGTCTCAGAAAATTCGTACTCCAACGTTAAAATTCCGAACCAGCTGCCACAACCCGTCATCCGTCACAGAAAGCATCAACACCTGACGACACACACACACACACACACACACACACACACACACACACACACACACACACTGAGACC
SYN_GCBIN_4_SEQ_10_01_52.	GGTCTCAGTGTATCGGCAGCATTCCGCGTTACGTCGAGAACTTTCTCTGCAACCCCCAAGACAACGTCGTGTTTCCGGAATTCATCTCACACCCTGAGTAGCCCCGGACCCTAAGTCCTACACCATCGTTTGCCGTTGGCATAAGTTATGAGACC
SYN_GCBIN_4_SEQ_10_02_53.	GGTCTCAGCCATCTCTAACCGCATGGCCCTCACCGGAACGGAGCCTCGTGCATACAAGAAATGGACTGCTAGTATCCTTGGGACGAATACCGCTGGGCTGTTCTACGTTAGTTGGACCTTGCACGCGTACCGGATGCAAGGTGAATATAACTGAGACC
SYN_GCBIN_4_SEQ_10_03_55.	GGTCTCATGAATTCCTCCGTCTTTGTACGGTATCGGCCGTGACGTAGTCTGTGACCGACCTGCCGCTGCATACACGGCTCGAGACTATTGTCCATAGGTGCAGCGTGCTCTAAGCATAAACGAGAATGTCGCCCGAACCTGCCACGTAGCCATGAGACC
SYN_GCBIN_4_SEQ_10_04_41.	GGTCTCAATGGAAGCTACGCCATGCTTCTCGGTATATCCTCATTTCTCCCACCCGAAGTCTACATAATACAACCTTAGGATCACATTGACTTCGAGAGCAGGTAATTTTTGTAATAAGAAGGCGAATAGATCGGTTTTTTTAGGATCTTGAATGAGACC
SYN_GCBIN_4_SEQ_10_05_42.	GGTCTCACCATATACCCCAAGCCCCTGGAACATAAATGAAACGTATAAGGCAATTACTTTATTTCCCGGTGTTTTTATAGTGGCAAGCGGCCCTCAGAGTAGGAAGCTATCTTTGGGATTCTAATTCATGCTATAAACACACATTGTAGTGAGACC
SYN_GCBIN_4_SEQ_10_06_53.	GGTCTCAGTAGCATAACGTCGTGCACTAGATCTGAAGGGCGCAGTCGCGAAGCAAATTTCGTGGTCAATTGCCTAGGACAGCGGATTCACGTTCCGAACCAGCTGCCACAACGGTCATACCAACAGGGCTAGGCAGACAACAACCTGACACTGAGACC
SYN_GCBIN_4_SEQ_11_01_41.	GGTCTCAGTGTGGTCCGTCCACCAATCGAAACCGAAAGTCGACACACTGCAACCCCCAAGACAACGTGAATTTGCCCTGAAGTTTTTTAATGATAATTATACACGATTTATTCTAAGTAAATTGTGTTAAGAGATTTAGGGCATGAGACC
SYN_GCBIN_4_SEQ_11_02_38.	GGTCTCACTTTCCGGACGCGAAACGGAATAATTATTAGTACGAAACCTAGAGCGAATAAAAAAATTTAAACTAATACTCTCATTTCTTGCGCCAGCACTTACGGTTATGATCTGTATAAATAGATTTCGCGGCACTTTTTAAATGCCTGAGACC
SYN_GCBIN_4_SEQ_11_03_26.	GGTCTCAAAAGTTGTAAAGAAAAGACGCATAATCACTCACTTTATTTCCTGTACACGAATATTACGTTTATCTATATATCAAATAGAATAATAATTAGACTGCATTAAATAAAGATTGGTTTCTAAATAATAAATTAACTAATGAGACC
SYN_GCBIN_4_SEQ_11_04_32.	GGTCTCAACGATCTTCATATACGAATCTTAGTACGTTTTAAATACGTAATAAAGTTAGAATCAAACACCTTGGGTAAAATTCTTATCATTTTAATATACGTTATCAATAGCGTTAGTTTGCTTGAGCTGTCTCGCTAACGCATATAATTAGTGAGACC
SYN_GCBIN_4_SEQ_11_05_37.	GGTCTCAGATTCCGGCTTATACCCTAATTTATTATTTAGTATGGAGTCCGCTGATCCCTGTATCACACTAATTAACTTAAATGCCCCATTATCCTTTAATTAACCTCTTACATACGAAAGAATGATGACGTTTTAGTAGAAGCACGATGAGACC
SYN_GCBIN_4_SEQ_11_06_34.	GGTCTCAAATCATTGTACAATCTTTAAATGGTAATAGCATTGGATACAAGCATTTTGTATACATTCCTAACATGAATTATACATGTGTCTCCGATTATTACAAAGCATATTTTATCTATGCTGACACGTCGGGCTTATTCTTCCGTGAGACC
SYN_GCBIN_4_SEQ_11_07_53.	GGTCTCATCCGAACCAGCTGCCACAACTCAGCGGATCCCGTTACCACAGACACTCAGGTGATACACACACACACACACACACACACACACACACACACACACACACACACACACACACACACACACACACACACACACACTGAGACC
SYN_GCBIN_4_SEQ_12_01_54.	GGTCTCAGTGTACTAACAGCGAATTCCGAAGCGAGTGCAAGTCAGGCTGCAACCCCCAAGACAACGTGACCTTCTGAATTCGACAGCCTGCCGAAGCCCAACCCCTTGACCCTCGATCGTGAACGAAAACAGTTCCAGTGAGCTAGTCTGAGACC
SYN_GCBIN_4_SEQ_12_02_49.	GGTCTCAAGTCACGAACGCGGACGCTGCAATGAGCATGCAATCAACACTAATAAAGGCGAAATTTCCCTACAGACAAGACGGTAGCAGGAACACTAACAAGTGATATCTTACCAGCAGCTCTGGGTGGAACGGTCCGTAAGTAACTTTCCCGTGAGACC
SYN_GCBIN_4_SEQ_12_03_52.	GGTCTCAAAATACAACGATCATTATAGCGTTACTTTTCTGGATTCTAGCAAGTATGGTATTACCACCTCCCGGGCAAGGACGTCCACGGCCAGTAAAGCCGAGCAGGTTCGCGTCCTCGGCGTTAAGAAACTCCGCCTCGGGTGAGACC
SYN_GCBIN_4_SEQ_12_04_44.	GGTCTCAATTTGTAACCTTCCCCAGATCGATACTATCCGCCTACGGCCTTTAGGCCGAAGCTCAATTTTGTGATTCTGTAGGACGGTCAGACTCCTTACCTATTAAAGACTAGTCCAGAGTTTATGTTACCAATTCTGCAGCTTTGATGAGACC
SYN_GCBIN_4_SEQ_12_05_44.	GGTCTCATTGACAGTTAAATAAATTACGTTTACTTTAACCGATATAAATCCATAACGGCACTGTTATGGTGGACCCCGCGACCAAAGTAGCTGTTTTGTTGGAACGTACTAAACGTCCCACAACTTTACCCAGGCCTGGGGTCGAAGTGAGACC
SYN_GCBIN_4_SEQ_12_06_51.	GGTCTCAGAAGTGCGCATTAGACGCGAATTAACTGTTATTGCGGTCAGTTGGTCTTCCGAACCAGCTGCCACAAGCTTCCCGTTGACCATGATAACACTCGTTGAGGGCCACACACACACACACACACACACACACACACTGAGACC
SYN_GCBIN_4_SEQ_13_01_44	GGTCTCAGTGTTGTGTAGTGCGTTTGAGCCCAAAGGAAGATCGTGGGTGCAACCCCCAAGACAACGTATATTTCAGCTTAGATTAAGATAAAGTCTTGTGGCATTGACTTATACCTGATTGTGGTGCCTGAATGTTATACGATTGAGACC
SYN_GCBIN_4_SEQ_13_02_42.	GGTCTCATTGGTTCCATTACCTTAATCAACAAAAGAGATTTGGAATGAGTGTTACCTATAAAGTAACTATTAGGAGTTTCATCCTGAATTGTCACAATGTGGCCCGTATCTACATCCCTAACTGCCGAGATCTCGTGGCCCATCGTGAGACC
SYN_GCBIN_4_SEQ_13_03_28.	GGTCTCACCTTGTAATTGGTGAAAACAGCCTTATATTGTTGAAAAGGTTTCATGTGATCATATTTTCTAAAATAACTCTAATCAGAATCCGTAACTCTAAAATTCTTTTAACTCTGATAAAATAAATTTTAATTTTTAGATTGGTGAGACC
SYN_GCBIN_4_SEQ_13_04_35.	GGTCTCATTCTCGGGTGCTACCAACGTCTATGAAAGCATTAGAGACAATTCAAAAATCTTTTTTATATTTGTCTATTGTAACTAATGCCGTATCATCTAAAACCGTAATTAATTAAGCATGAGATCCGCAAATAGATAATTCAACGCCTTTGAGACC
SYN_GCBIN_4_SEQ_13_05_36.	GGTCTCAGGTGATCTGTCAAGAACTTATATCGACAGATGTACAATTGCCTAGTCAATGTCCATCCTAATTCTCTTCTCCTGCTTAATCGTATATACTATTCAGTGTTTTTGTATACTTGTCATGCAATCATGATTAATAGCAATATCTTCTTGAGACC
SYN_GCBIN_4_SEQ_13_06_29.	GGTCTCACACCCATTATAAATCAAAAATATTTTAATGATGGCCTATTATGTCTAGAGTGTTGCAAATAGATTCTAGGAGTTTTAATTATGGAATTCCTCATGACAATATAAAACTTTAATTTTTACTTCTTCTAAATAAACTGGGAAATGAGACC
SYN_GCBIN_4_SEQ_13_07_38.	GGTCTCAGAAACCAATCTAGATTAAATTCCAATATAAAAAACATATTAGCTGTTCTTCCCAATATATAAATTGAGTGATATTGCTGTTATATTTCCGAACCAGCTGCCACAATTCATCAGAGCGCTGTCCACGAAGCCGACTTTTACCACACTGAGACC
SYN_GCBIN_4_SEQ_14_01_48.	GGTCTCAGTGTGCCTAATTAGCTGGTCATCGCTTGTGCACACTGGGTTGCAACCCCCAAGACAACGTCAGATTCCGACAAGGTTGTTCTATATCCGTCTGTGAGGAGCAAATCATCCGTTCGATAAATCGTTGGAACAAAGCTGAGACC
SYN_GCBIN_4_SEQ_14_02_42.	GGTCTCAAAGCGGCGAAGTATTATTAATTGAGAGTACTCTCGCACTCTGACAGACGAAAAAGAAGACCCTGTTCATAGTTTACACATCGTTACACGTCCATCGAACCGTAGACAGTATTTTATTCCACGTTAGCTCAGAATGATTTGTGAGACC
SYN_GCBIN_4_SEQ_14_03_37.	GGTCTCACCCACAATTTAAACGTCCCCAGCATACAACTCCATACATAGAGTGATCTTTCTTACACTTGTTGCTTTCTAACAAGGCTTGCTTTGTCGGCTGATTGATAATTAAATATATATCAGTAACCTTACAGTAAACAAATGAGACC
SYN_GCBIN_4_SEQ_14_04_39.	GGTCTCATGGGTTTAGTACCACGATGTTTATCATTTAGGCCCGTCTGGCGATGTTACATTAAACTGAGAGGAATTTAGGTCCGATACTTTTCGACGGCTTATTAATTTAAAAATCTTTAAGAACATTCCCCCTGACAACACAAACTTTTGAGACC
SYN_GCBIN_4_SEQ_14_05_38.	GGTCTCAGGAAGCAATAGTTGACACCACTAGTTATAATTACTATATCTGTATCGAGTCTAGTTTAAACATACTCCTTTTTTTCGCTTTTATAGTGTTCCCTATGTTGCCAATATTTTCCCCTTTTCTTTTGCGAGCCACAACGTGGGAAAGTGAGACC
SYN_GCBIN_4_SEQ_14_06_51.	GGTCTCATTCCAGGCCCTTTTTCTCACACTCGATTATTTAGAACCGGCTCGGTTTCTGTTCCGAACCAGCTGCCACAAACACTGGTACCACGGGTAGCACGCTACGATCATTCTACACACACACACACACACACACACACTGAGACC
SYN_GCBIN_4_SEQ_15_01_50.	GGTCTCAGTGTAAGCCAGTCACCTCTCGGGGTAGCGGAATACCTAACTGCAACCCCCAAGACAACGTCCTATTTTCTAGTAGTATAGCGCTTTGGAGCCACCAGCCAGGTAATTCCATAACCAACCCTCGAGCTCTTCAATTTCCTGAGACC
SYN_GCBIN_4_SEQ_15_02_42.	GGTCTCAACGATCCATTGATCATACGCCTCACACCTAAGGACTTACTTCCTTTTGAAGGTTTAGTGAATTACCTTGAAACCGACGTAACTGACGCCGGTGTGCTACAGTAACAAATGTGATTTTCAAATATGAACTCTGGAATGAGACC
SYN_GCBIN_4_SEQ_15_03_37.	GGTCTCACCTAACTACCTTGCTATAATAGCCCTCCTCATGTCCTGTGGTATCAAGAAGTTAACGTTAATAGCAATCGTACAAACAACATTGAGTAATGACTATTCTTCCATCCAATTATCTATAGAACAGATTTAAAAGTACGATGAGACC
SYN_GCBIN_4_SEQ_15_04_39.	GGTCTCATAGGAACTAATGTTGTTCAAACACGGACTAACTCTTCATGGAGGGACGCAACTGCGTTCCTTGTAGTTCAGAAAAAAGCATTCTTACTTGTTGTGTAAAATTAAAGTACACTGTAGCCCACCCATCGAATTAAATATGTAACTGAGACC
SYN_GCBIN_4_SEQ_15_05_32.	GGTCTCAAAAGAAATTTAGAAATAGTTATAACATCTCACCCCTGGAGACTTATGATGCCGATCCATAAGCTATTGCACTTTCAATGGGAACAATTTCTAAGATAAAAAAAATAATGCTTTGTCATAAACATGATATAACGTTATGAGACC
SYN_GCBIN_4_SEQ_15_06_34.	GGTCTCAATGGATAAATATACTAATTCGCCCCAACGTATTGATCCATTCATTATTTCTCCGCGTCGTTTTTTGATTTACTGAAAAAAATAGAGCACACACTTCGGTATTCTTTATTTACTGTATTGTTACAATGTGTGTTAAAGTGAGACC
SYN_GCBIN_4_SEQ_15_07_50	GGTCTCACCATATAGAATTTAGGTTCCGAACCAGCTGCCACAATACAGTTCCAGCTTGGCTTCTAAAACGCCGACCGTCACACACACACACACACACACACACACACACACACACACACACACACACACACACACACACACTGAGACC
SYN_GCBIN_4_SEQ_16_01_41.	GGTCTCAGTGTCCTGCGTGTATATGCTAATGGGTGAACGCGAACGCTTGCAACCCCCAAGACAACGTTTAATTGGAGCTGACGAATACGTAACATTTGACTCACAAATTGATTGCTTATTACTTGGACATATTTTATGATGGATCTAATGAGACC
SYN_GCBIN_4_SEQ_16_02_28	GGTCTCACTAATTCAGTTGTAAACGAAAGAATATATTAACCACTAACTTTATTTGAAAATGTTAATAACCAAATCAATTCTCCTGCTGATTTGTATCATATTTAAGGTAAATATTATTGTGTTATCAATTGTTATACTGAAGGTGAGACC
SYN_GCBIN_4_SEQ_16_03_32.	GGTCTCAAAGGATCAATTCTTCGTTCTGAACTGTGTTAATGAATTCTAGTATCTCTTTAAGCAGTTGTTTTAGTCACAATCCTATCTTACACATATGCTTCCATTAATTTTATTCTATAGAAGAAGGTAAAAAATTCCAAAGTTCCTTGAGACC
SYN_GCBIN_4_SEQ_16_04_38.	GGTCTCATCCTGTAAACAAATGCCTTCTATCAAAGGGGGTGAGTGTCTATTCGAGCATTAGGTAATGTCATAAAGCGTCTACTTACCTAATACACTTTACATTAAACAGACCAGTTACGGTATATATTGTATCTTCCGAAAAAGATGGAATGAGACC
SYN_GCBIN_4_SEQ_16_05_33.	GGTCTCAGGAAATTCATCAATCGTAATATTAAAGGAGCCGTGGCGTAGATTTTAATAGTTTGTCCCACATCGGTCCAGTGTATAATGATTAGTAAACAGATCGTTTTCCTACAATTCAGATTAATAACTCAAATAATTATATAACTTTGACTTGAGACC
SYN_GCBIN_4_SEQ_16_06_48.	GGTCTCAGACTGGATCTCAAAAACAATACTAACCTCCTTTTAATTCCGAACCAGCTGCCACAAGTACTCACACAGGGTGCAACTAGCCAAAGAACCGGGACACACACACACACACACACACACACACACACACACACACACTGAGACC
SYN_GCBIN_4_SEQ_17_01_47.	GGTCTCAGTGTAAGTCTTCGATTTGCGTTTCTGCTACGACACGCCGATGCAACCCCCAAGACAACGTTTTCTTCGGCCTCAGTGTACGGCATAGGCTTGATCCTGCTGAGATCTTTGTCAAAAGATCATTATCGACATTGTGTTCTGTTTGAGACC
SYN_GCBIN_4_SEQ_17_02_42	GGTCTCATCGCTTGGGCATAGGTTCTCTTGTCAGATCTCCTGTCGAAGGACTTCGGGAGCTATCCAGAATATTATGTGAATTCAACATTAGCAACTCCACATAAGCATTCTATTAAACATTACATAATGGGTTGCCAACAACATGAGACC
SYN_GCBIN_4_SEQ_17_03_43.	GGTCTCAGCGACTATCTGTCCGTGAATCCGGTTCGCTAGTATACCTCGTAGTATTCGGTATGCTCACATCCAAGTCCATAGCCCCATTTAATGTTTAGGATGCCTATAAAATCCGGATTAAAGGTGACAAGTAGTTATTACTTTTGAGACC
SYN_GCBIN_4_SEQ_17_04_43.	GGTCTCACTTTTAGCTATGTGCAACACAGAAACATCGTCGGCCCCGAATAACATATCAGACCGGGTATCGTCCTAACGTACGCCGAGAAAATAGAGCTATTAGTACACCAATACCGTTGGCATTAACATGATTAAATATAGTCTAAACAGCTGAGACC
SYN_GCBIN_4_SEQ_17_05_49.	GGTCTCACAGCACTTGACGTTCTACTAACGTTTCATCCTGCAACCAACGTTACCCGGGTTTAGGGCACGTTCCTGACGGGAGCTGGATTTGCATGACAACACATTTAGTTACGATAGAAAGTGGGAGTCGCGCTCTCACCTACTTAGGAATGAGACC
SYN_GCBIN_4_SEQ_17_06_47.	GGTCTCAGGAAATTACGTGTTAGAAAACTTAATGACTCACGCTCATAAGGATTTCGCTTAGTTTGGCCTTGAAGATCCGAGCCGTTGAAATTCCGAACCAGCTGCCACAAGTGTAACAAGGTCGCCAGTCTACGTTTCGCAAGCGTACACTGAGACC
SYN_GCBIN_4_SEQ_18_01_42.	GGTCTCAGTGTTTTGGTGGAGTGCATGCATCTTTTGTTCGTGTGGCGTGCAACCCCCAAGACAACGTATTATTGCGTCTTCATTAGTTATTTAACACATTGGTGTTATGGCCGTTCATTGTAATGTAAGTCAAGTAAGTGACTGAGACC
SYN_GCBIN_4_SEQ_18_02_42.	GGTCTCACTCTAATTAAAATGTGAAATTTCCCTATAACCCTTGGCTTATACCTGTGCTTACCTATTACGTCAGTGTACTTATTGCTAAATTCCTGAGACACGTATGGCTTCCTCTCTACCATTGCGCCTTTGTACGAGCCATGTCATGAGACC
SYN_GCBIN_4_SEQ_18_03_40.	GGTCTCATTTACAACCGCGAACTAATGACTGTTGAAATGTTTAATAGCTGACATTGTAACGTGCACCCGAATCATCGAGCTTGCCGTATAGTTGCAAAACTGAACAAGGACTTGACTTGCTTATAGAACAGAAAACATTTAAGGCTCTTGAGACC
SYN_GCBIN_4_SEQ_18_04_41.	GGTCTCAAATGGCTTACTCTGGTGCCAATTGTTGCATCATTACATCAAAAATGTCGCCCTTGGCATATTAAACAAATACTTTGGACACGATCTTTTTTTACCAAGCCGTCCAAAGCGAAGACGACGGTCGATTATGCTAGTTAATCGTTTATGAGACC
SYN_GCBIN_4_SEQ_18_05_43.	GGTCTCACATTTTATATAACTTTTATTATGTAGGTCGGGCGACTATGCAGTCCTAATTCATGTTAAAACGAGTTGCAGCTGAACCCTCTCACCCAAAGGGCATGAGTTTTACTATTTGCCCAGCAATTAGTTTGCGGCCTTGGAACCTGAGACC
SYN_GCBIN_4_SEQ_18_06_39.	GGTCTCAAACCTTTATACCAGCATTAATCCAAGTTAGACTATTAATTACACTAATCAACCACTCCCACACAGAGAGTAGACCTCTTCGTCCTTTAAATACAGTAAATGTCGAGGGGTAATATAGTTGATGATCTTGATAGTGAGCTTGCGGTGAGACC
SYN_GCBIN_4_SEQ_18_07_41.	GGTCTCAGCGGAAGCATTAAATCGTATAATTAATGATTAACCTGATGTATAGTCAAATAAATATTACTGGAGGTACGCTTTAATTTCCGAACCAGCTGCCACAAACCACTTTAAGTCTGCATGGGGGAACGACGCTTCAGACACTGAGACC
SYN_GCBIN_4_SEQ_19_01_49.	GGTCTCAGTGTGGTGATCAGCCACTTACAAACCTAGGCGTCCAACGGTGCAACCCCCAAGACAACGTCATTTTAATTTCAGGATCCATCTAAAACGTACATCTGCCCCTGATGTGGGCTCCCGCTGGTAACACTACAACAGTGATCATCTTTTGAGACC
SYN_GCBIN_4_SEQ_19_02_49.	GGTCTCAAAGAAGACAACCCCGCGAGCATCAAGAAGACGTCATCAACTCATAAGTCGGTCGCGGATCACTTTGAGCAGTCACATGCTTTTCAGCTTTACCTTGGGAGCCGGTCAAGCAATGAGGATCACCTCTAACCAGAAAAGTGAGACC
SYN_GCBIN_4_SEQ_19_03_45.	GGTCTCATCTTCGGGCCCCAAATCTTAGACTTAGTCCTTATTCACAGTCCGGCGTGTGTATCATAATTAAAGGGAAGACTGTCACCGCGAGTCTTCTACCAGCAATATAGAAATTTTTCTGTCTTTAAGGGTTGCGTATCCGTACCGTGAGACC
SYN_GCBIN_4_SEQ_19_04_53.	GGTCTCAACCGCACAGGCCACGCCTGGCAACGTTGCCCCCTGGGGTATCTTGACGTGAGACACTCGAAGTTTAACTAGTCCGCATATTATTCTACTTTTGGATTTCCCGCAAATCCGCGGGGTCTGCACCTATCAAGCTTACTGAGACC
SYN_GCBIN_4_SEQ_19_05_45.	GGTCTCATTACAAAGCGGTCTGCTTTGGTGTGACTTTCACGCTCTTTAAAACCAGGTGGTATCCTTTTTTGCGCAAAACACACAGAGTGAACACCGTTTGGAATAACTGATCCTTTTCTTGGAAGAATCAAGGGTCAGGTTTGAGCCCCTCTGAGACC
SYN_GCBIN_4_SEQ_19_06_49.	GGTCTCACCTCCTGACTGCGAGGCTTCTATGCCCCATGCCCACTCCCGACACGCTACCTCCTCATCTGACAAACTGTTTTTACTACACGTAGATGTGTTACATAGAGTCGGAGTTTCAAATTTTAATGTTCCGAACCAGCTGCCTGAGACC
SYN_GCBIN_4_SEQ_19_07_52.	GGTCTCATGCCACAAGCTTGGACTCGGATGCTTGACGTGCCATAAGTCCTCACACACACACACACACACACACACACACACACACACACACACACACACACACACACACACACACACACACACACACACACACACACACACTGAGACC
SYN_GCBIN_4_SEQ_2_01_39.3	GGTCTCAGTGTTTCGAAGCCCGTGAGTTCACCCCTAGAATGAGGAGGTGCAACCCCCAAGACAACGTAAAATTTCTGAAAGAAGCTAAAAACAAGCAGAATTTAAAATTGTTGTAGTAAAATTTATTCATTACAGGACAGATTTGAGACC
SYN_GCBIN_4_SEQ_2_02_43.0	GGTCTCAAGCCGGGAGCAATCTGGGATATGTCTTGAATCTGTGCGGATTTAGTACCTTCTAGCTACATAATTACCAGATTTCATTGTTTTTACCAGACCGGATCGAAATGCAGCACCCTAACGTATATCAAACCCCATTCGTTTTTCAATCTGAGACC
SYN_GCBIN_4_SEQ_2_03_43.8	GGTCTCAGGCTCCCCCTTTTGTCTAGGTTTAACAGATTGAATTTACCGCTGCCAGGAACTTAACCCCGGATCAGACTCTCATTCAACCATACAACTTCAAGAATCACACGACTCAACGTATATTTTTTAGATGGACGCACAGAATTAGTGAGACC
SYN_GCBIN_4_SEQ_2_04_41.8	GGTCTCATGGACTCATCCATTGAACCAGTAATACAGACAAACCTCCCATAAACAATCGGTAGGTATGCTACAGATATCAACATGACTACACTGTTCGCCTCACTTATTAAGTGCAAGAATCTTGGACATTGCACAGTTCCAACTAATGAGACC
SYN_GCBIN_4_SEQ_2_05_40.3	GGTCTCAGAGGACACTTCGTTAGTCATCAAACGCTAGAGCAATATAATTCTAGTTTGTCGCAAATGCGATTGTTAAATCTCTGAGCGAAAAGTCCTACACCGGACTCACGACTAATTTGTAATAACGTTAACCCTGTAATTAAACTGGATGAGACC
SYN_GCBIN_4_SEQ_2_06_43.9	GGTCTCACCCTAAGCCTAACTTAAACAATTAATAACATGCTAGGAACTAAAACCAAGTGACTTGCCCCTCTCCGGTTAGGTGAAGAATCCACATTGCATGCTAAGCAGAATCACCTTGGTACCATACATTGATAAAAGATCGGGTCGAGGTGAGACC
SYN_GCBIN_4_SEQ_2_07_48.7	GGTCTCAAGGGGGGGTACAACTGGATGACTACCTGTAGTGGTGACTTAGAGTTAAAGGCGGAAATCCAGAAATTACCTCCAGATTTTTTTTCCGAACCAGCTGCCACAACAACCGAGCGAGTGGCGTCTTCGGGAGATTTTCTTTACACTGAGACC
SYN_GCBIN_4_SEQ_20_01_44.	GGTCTCAGTGTTTCCCAAGCTCTTAGACCTGGGGCTAGTAACCGGTGTGCAACCCCCAAGACAACGTGCGGTTTAATTCGTATAGAGTCGACCTATTATCAACTCATTTAACGATAAATACTAGGAATATAAACCCTTTGAGACC
SYN_GCBIN_4_SEQ_20_02_33.	GGTCTCACCTTAATAATATATATAAACGCATCTTACAGCATATGAGCACAAATCATCGTAAGGTTACTTAGTACGATCGTCTAGAATAATAAGGACTATAAAAATATCTGAGAAAAAATACTTAAAGGCAGGCCAATAACACCAATGAGACC
SYN_GCBIN_4_SEQ_20_03_33.	GGTCTCACCAACTGCAAGCTCATAGCTTCCTTTCGGAACAATTATTAAACTCATATCGTCCATATCTGTGTTGCAATAAGAGTTTTTGTTACATTAATGTTAAGTTCAACTCATTTAATAATCCAATGAGATAATTTGATTGTTCAGATGAATGAGACC
SYN_GCBIN_4_SEQ_20_04_33.	GGTCTCAGATTAAATTTCAGTGCATACATTAGTCATCTTTATCAGAATGCAATTGTGATAAAAAAAGAGTCGTAAACATCCTATAGCTCTATTCTTTATAGTCTAAGTGATCTCTCGTAATTTATATCCCACCAGGGTTACTATTTTCATGAGACC
SYN_GCBIN_4_SEQ_20_05_33.	GGTCTCAAATCAGCGTAGCACAGCAAATATTATTCAGTAATCCACTATTATCTAATAACGCTCGAAGATTATGGTTAGCTCCTAGAAAGACTGTCATAATTCAATATTGTAAACTAATTATTTATAATCATTATTTGTGAAACACACGCCTGAGACC
SYN_GCBIN_4_SEQ_20_06_36.	GGTCTCACGCCGGAGCATAGCGATATCTATCTTCGATTTGCACATAAACTACTTTAACTTTTCTAATTTACGTTTTCTTGTGACCACTACTGGCTAATTTGTGTTGCATTAACCGTTTATGAACTTTGAACTAAAGTCGATAAAATGAGACC
SYN_GCBIN_4_SEQ_20_07_38.	GGTCTCAAAAAAAACAGGTTTAGATTCTGTATCAACGATTTTACATGATTGTTTATATTAGAAAATCATATAAAAGGATTATTCCGCTTCCGAACCAGCTGCCACAAACGCGTTCAGGTAATGATTGCTCAGTGGCACCCAATACACTGAGACC
SYN_GCBIN_4_SEQ_3_01_46.1	GGTCTCAGTGTTTGCCCATAAGCGCCACGAAACCATACTGAGTCACGTGCAACCCCCAAGACAACGTACCGTTTTTAATCTGTTGAAAGCTGACAAGATATGAAGCTGCTAAGTCTTAAGTTAGATGTGCGGCGGTTTGAACTATTCAGTGAGACC
SYN_GCBIN_4_SEQ_3_02_37.1	GGTCTCAAAATCATCCACGTATATATGACGAATCGGTCGTATACCATGTCACCATTTAGAAAATATCGCGAAAAAGTTCTCGAAAATATAAATGCGTTGGATCCACCTATCGTATTTAAACATCTTAGTATGCCTAATCCAGTGTAATCTGATGAGACC
SYN_GCBIN_4_SEQ_3_03_34.6	GGTCTCAATTTGCTAACAGAAGTATCCCCATAAGGATTATATTGTTTTACAAAATTTCTACCACGTATTTAGATTATGAGGGGCATTTTTTTGCCTCGTGTACTTTTCCTTATGAATTCATCTTTATGGGATCAACGTAAAGCAAATGAGACC
SYN_GCBIN_4_SEQ_3_04_28.2	GGTCTCACGCTCTGTATACGTTATAATACTTTATTTAATGTTTTCTAAATTCAATTATTAGTGTATATTATGTATATTTTCATTGCTAACACTGATACTGTAACACGAATGACTCAATACACCAAAACTAGATATAAAATATCTGTTTGTGAGACC
SYN_GCBIN_4_SEQ_3_05_38.0	GGTCTCAAGCGTTGCACTGGCCTTCGTTTGTTTATTTGTAAAAAACGATTCAACCTTCCTTTGTATCAAAAATAGAGATTATAAACAGTTGGCTAGTTCTAGGTATCCCTACTAAACAACTTGTGGTCCCAAATTACTATGTACTACCTGAGACC
SYN_GCBIN_4_SEQ_3_06_40.2	GGTCTCATGGCAGCTGGTTCGGAAACCGAATTTAGTCTATCTCTATTCATATTCACACTAATATTTACGACACATACCGTGATTCTTTCATAAGTTATACTAGATCACCTGATCGTCGTGGTGCATGATCTAGACAATGGTATGAGACC
SYN_GCBIN_4_SEQ_3_07_52.3	GGTCTCAGCCACAACGACTAAAAACTGTGATGGCGCTCACCTCCTGTCCGACACACACACACACACACACACACACACACACACACACACACACACACACACACACACACACACACACACACACACACACACACACACACTGAGACC
SYN_GCBIN_4_SEQ_5_01_44.7	GGTCTCAGTGTCTTTTGCCAGGGTTAGTCGAGGGTCTTTGTTCCCCGTGCAACCCCCAAGACAACGTGCTGTTCTCAAAATCAATATTCTTTCGACTTTGCTACAATTGTGTTTCCAAGGTCTGTATCGTGAATCATTTATACCATGAGACC
SYN_GCBIN_4_SEQ_5_02_43.8	GGTCTCAACCATGTTAATATAAGAATCTCCCCCTATGTTCTTTATTGGTTCGTGTTTTAGGACAATCGCTCGCGTGCTATTCCACGTGCCAATACAAGTAGTGCCGATAGACCCACAAGCTGCTAAGAAAACATCACCTGGATTCAAATGAGACC
SYN_GCBIN_4_SEQ_5_03_40.2	GGTCTCACAAAAACCGTTGAGTGAATCATTCTACCTCAAATTTACTCTAGCAAATCGCGGAATTTCAACATAAGTTTAAGGATGGTTACGAATCCTTTGCCCAGTGTAACGTATATATTTAGAAACGAGGCCGAGCGAGATTTGAGACC
SYN_GCBIN_4_SEQ_5_04_41.5	GGTCTCAGATTTATCCAAGTTAAGTGTGATCGCTCACAATATAAAAACATTTAGTAAGTGTTCTTAACACCGCCATTCGACATCTAACACGTACTACCCACCCAAGTCACGGGAGAATGGGCAGCCTATAAAAAGTGCCGTAATTTTGGTAATGAGACC
SYN_GCBIN_4_SEQ_5_05_47.4	GGTCTCAGTAAAACGACTTTGAATGAAACTGAAATCGGTGCTCAAGATCACCTGCCATTTTGCTTATAATGTACGATTAAGGGTACCCCCACGGGCCCACACGGGACGCACCTGCATCGAAGCTAGAAAATTACATGCAGAAACTAGCCCTTGAGACC
SYN_GCBIN_4_SEQ_5_06_53.7	GGTCTCACCCTGAGTTCAGCTTCCGAACCAGCTGCCACAACTGACGCAATTTAGGAGCTGAGGGGTGTAAGGCGTGACACACACACACACACACACACACACACACACACACACACACACACACACACACACACACACACTGAGACC
SYN_GCBIN_4_SEQ_6_01_44.0	GGTCTCAGTGTCCGCTCGACAGGATGCTAGAGACTCCCCTTCTGATGTGCAACCCCCAAGACAACGTGTCGTTTAAATTCAGTACTCGAGAGTTATGATCTAATTCGGTCAAAATCAATTCTGAGTGTATTATTCTGCATTCAAATGAGACC
SYN_GCBIN_4_SEQ_6_02_39.5	GGTCTCAAAATAAAGAAACAAAACTGAACTCGTCAGCGTCCAACAATCGCTACTCATTATTAATTAACTTTGATCAGGGTGGAATTCTGACTAGAGTCCAAAAAATTCGGATGCCCTTACACTCCTGAATAACAGTGGTTTGTGAGACC
SYN_GCBIN_4_SEQ_6_03_40.9	GGTCTCAATTTAAATTAATTCATAGATTAATCCCAAGGTCTAGTCGGCCATTCCACAACCGATAGAGTTAGACTTAAGTTTAATGTACCATTCTGCAACTAGTTGGTCTAGTCCATAACATGATGTCATCGTGTTCCAACCTGCGGGTGAGACC
SYN_GCBIN_4_SEQ_6_04_41.4	GGTCTCATGAATGTATTGTTACACCACGCGTCTTTAAATAGACTCTTGTTTGCTTTAACACTATTCATCATATTAATGAACTGCTTTCATTGCCTATCTTCGAGTCAACCGCTAGAGTGCGCTTTGGTTGATATTCCACACCCCGTGAGACC
SYN_GCBIN_4_SEQ_6_05_46.1	GGTCTCATTCATTCTAGTGTAATATCCACCCAGAGGACTCGTCTGTTGACCGTAAGATGGTATCGAGTGAGCCAAGACAGTAGAGCGAAACACCTTCGTTGGTTTGGCCTTCATATTTCTATAATGCGTGACTCATGTAACTTGCCCTGAGACC
SYN_GCBIN_4_SEQ_6_06_47.6	GGTCTCAGCCCAAACGTAATAAGTATCCTCAACACTAAGAATTCTCGCGTCCACTTTAAGAACTTGTTTATTCGACTTCCGAACCAGCTGCCACAAATGCAGAGGAGGATGGAGGGAAGATGCATGAGAGGGACACACACTGAGACC
SYN_GCBIN_4_SEQ_7_01_48.3	GGTCTCAGTGTCTAGCGTTAGTTGTGTGTCTCTTGCTCCCCGTTGGCTGCAACCCCCAAGACAACGTCGTGTTCCCAAATATAAAGGTAATGGTTCAGTTCTTCGGCGGCTAGCGGATTGCTACAACTTAACATTGTATAGTTGAGACC
SYN_GCBIN_4_SEQ_7_02_45.4	GGTCTCATAGTGTAATTAGCATAATACTTGTGGCAGGAAACCCTTACTTTTTAACCGAGTCGAACTTGTCTAACTGCTTTAGCGTAAGGCGAACGTGCCAATGTGTCTTCGAGAAACTGTAACATTTCCCTGGTAGCCACTCACGGGTGAGACC
SYN_GCBIN_4_SEQ_7_03_46.7	GGTCTCACGGGTGATATGGTCAATGTTAATCGCCGGCAATCATTTTCTAGGTGTGAGCGATGGCTACAGTAACTCGCAATGTTTAGGACGACTAAACGCCCTGAGGCCAAAATATTGATACCCCTTTTTGTCTCATCCTCGATATCTCCTGAGACC
SYN_GCBIN_4_SEQ_7_04_42.5	GGTCTCATAAACAGAAGGACTGCTCAATGTTCGTGTTTCTACACACCGACTTTTATGGCTCGTCGTGTGATTCGACTTACGGCTGGACTTTATAACAATCAAACTATTGCCTCTTTGGTTCTCGCTTGTCATAGTTTTTATCTAGGAGTGAGACC
SYN_GCBIN_4_SEQ_7_05_46.7	GGTCTCAAACCCACTCGACTATATATCGCCTCAACTGGCATCGGCTTCGCTCAGAATTGCTGTGATGGGAAACATGCTGTCTAGTCACAAGGGTACATTTACTCGACCGCGAATCTTCGATCTATTACCGCTTAGGCACAGTAAATAAATGAGACC
SYN_GCBIN_4_SEQ_7_06_52.7	GGTCTCAGGTTCACGTTCCGAACCAGCTGCCACAAAACTTCTTTCACCCACCTCTCCACCCTCGTTCCTGTACACACACACACACACACACACACACACACACACACACACACACACACACACACACACACACACACACACTGAGACC
SYN_GCBIN_4_SEQ_8_01_44.7	GGTCTCAGTGTCGATGCAAAAGTGATGGGGATGCCTCTGAGCCTACCTGCAACCCCCAAGACAACGTGCATTTTAGGCAACTAGGTTTTGTTTTTAAAAGAGCCACTATAAAATCAGGCAACTCATGATCAGTAATAGAATAGGGTGAGACC
SYN_GCBIN_4_SEQ_8_02_38.9	GGTCTCATTGGAGTTGCTAAATGTATTAAAGCTCCTTTATCTGCACCACGTAAACACGATGATTACCTAAGTTGACTGGACAGTATTAGTGAAAAATTCTTACCTAATCCGTTGATAATCTACGATACAGAGCTCAATCCCTTGAGACC
SYN_GCBIN_4_SEQ_8_03_37.5	GGTCTCACCAATCAAGTTTGGGACTTCCTTTTATTGATCAAGAGTGAGGACTCTTGTCAATTTATAAAATCGGCGCCAAGATATCCCTATATGGTCCAACTCCTGTCCAGTAAACAGATTCAAAATTAAAAATTTAATGATAACCTGAGACC
SYN_GCBIN_4_SEQ_8_04_38.8	GGTCTCAAACCTTCCTGATTTCTCATTCTACGACCCAAAGTATTGAAGTCTTCGGGCAAAGAACTACATTGCTTCATTGCTGTCTTATTAACATTCGCCACAACACGCCAGCATTGGATTTAAAAGATTGTATTACCTATATTTTTGAGACC
SYN_GCBIN_4_SEQ_8_05_29.8	GGTCTCATTTTCTCATTGATTAAAATATCGAGTTTATTATACAGTAATACTTTATTTGTACAAAAATTAATGATATTAGAAAGCAGCTCAAACAATTCTGCCAGGTACACTTGATTCATTGTGTTTTGAAAACGCAATAACTTCTGAGACC
SYN_GCBIN_4_SEQ_8_06_34.8	GGTCTCACTTCTATGATCATTATTTTTACAAACTACCCTTTCTAAAATAAATAACGAAACATTGTGTAATCTCCATGTAATGTGAGTAGACTTTTAAGTGGTGAATCCAAAGTTATGACAGTCTTCACTTTGATGACGGGTTAGCTGAGACC
SYN_GCBIN_4_SEQ_8_07_49.0	GGTCTCATAGCAACTGTGTCCATGTAGTATCCCTCATATGACCACCTCGGAAGACAATTTCTAGCAAACTTCTCCCTATTATGCTTCCGAACCAGCTGCCACAAGGACAGTGCAACCACAAGCGGGATAGATGAGGCTTCACACTGAGACC
SYN_GCBIN_4_SEQ_9_01_45.3	GGTCTCAGTGTCAACAGTCTCGCGTAAAGGTGCTCAGTCGGGGAATGTGCAACCCCCAAGACAACGTCTATTTCGATATTAAGCTATGTAAGCAATAGCAAATAAGCTGCTGCCCTGACTATTGTCCTTAGAGTGTAGTATGTAATGAGACC
SYN_GCBIN_4_SEQ_9_02_31.6	GGTCTCATTTGTTAATAAGAGAACTTTACATAAAGTTGTTTGGAGATCTATCTTAACAGCATCACAAAATAAATTTTTCAGGCAGTACGATCATACCAAAGATTCGCATGTCTAGCAAATTTAGGTAAATACAACTATTATATCATCTTACTGAGACC
SYN_GCBIN_4_SEQ_9_03_27.3	GGTCTCACAAAAAATATAGTAATCAATATATTTGTCATTAATCATGATAATTGAAAAGAGATTAAACATGTTACATAGATTGCTGCAAGTATAGATTAAATATATCTATTTATCATACCGTATTGCCCCAGTGTTATATCATTTGAGACC
SYN_GCBIN_4_SEQ_9_04_31.7	GGTCTCACATTGAAGATAGACGAATTAGAAATGCTTTATCCTATAATATAAGTAGTTTTTAGGAAAAAAACATCATTTTTCAGTTATTTCAGTTTAGCTCTCTAGCCGGCAACCTACATTCTTATAACTGAGAATTAATTAGCATGAGACC
SYN_GCBIN_4_SEQ_9_05_36	GGTCTCACCCTAACATGTTTGAAGCATTAGATTGCTTTTTGACACAGGTAATGATGAACATATTTTTAGCCGCTCTCATTTCTGCACATTTTGTTAAGCACTTGAACATGAATATCTTTAAGAGAAGAATAACTGACAATGCTTGAGACC
SYN_GCBIN_4_SEQ_9_06_46.2	GGTCTCAAGGGTATTTACTAGGTTTTTGACACAACTCTAAATATCCGCCTATCGTTATAGTTCCGAACCAGCTGCCACAATCCTCGGAAAGTGGCATTATCCAAGCACCGCATCAAACACACACACACACACACACACACTGAGACC
SYN_GCBIN_5_SEQ_1_01_45.0	GGTCTCAGTGTGCGAGGATTTATGTCCGAACCGCTTACGAACGCCTCTGCAACCCCCAAGACAACGTTCGATTCAACACTACAAATAAATTACTCGGTCACAAACATTGAATCAGCGGAGTAACAATCTCCTAATCCGTTGATTTTTGAGACC
SYN_GCBIN_5_SEQ_1_02_39.5	GGTCTCATTTTACTCATTTAGTATTTGTCCCATTTACTGGATTTTTACATCGTGCGGCTACACTATCCTTCATGCGTAGAACATCGTCATTGAGGTACTTAGGTCAATCTTTAAGTTCACTTACAACAATTCGGTTGGCCATTGAGACC
SYN_GCBIN_5_SEQ_1_03_42.9	GGTCTCACCATATTATCTGCCAGCTGCAGTAAATCTCATGACCCTGTCTGAAACCGCGTCGTATTAACCAAGAGAGCAGTTGATTTAGATATAGGTTCTTTATCTGAGATGACTGAGCTCACGTTTAAAAGCTTACCTATGACGTCGTATGAGACC
SYN_GCBIN_5_SEQ_1_04_39.1	GGTCTCAGGTTTAAGGTTAAAATGAGGTTATTGACTAGCCTCCTTCTATCTGAATATGGCGGAAAACAATCATAATCTATGACTGTGCCTAAGTCGTCATCACACTTCATCATGCATTTTCGCAACGCTATCATTCATTTTAACTTACGTGAGACC
SYN_GCBIN_5_SEQ_1_05_43.5	GGTCTCAAACCCTTGATTGGTGGACTCCCTTTTGGTCATTCGGGATACGAACTCGGATCCCTATGCTTGATTTGAGAGATTTGCAAATTACAATATTATAGGTCCAAATAATGTAGTCCTATCTGGCCTTCACGATTGTGTCACCCATGAGACC
SYN_GCBIN_5_SEQ_1_06_46	GGTCTCACCCAGTGAAATGGAAGCTTGGCGTCTTTGAACTGATTTCACAATTTATCATTACCTCAAAATCCTTGTTTCATGTTCGTGATACCAGATAGTCCAAACGCGTGAAGGATACCGTCACGGCTTTGACCCCCGAGCAATGAGACC
SYN_GCBIN_5_SEQ_1_07_51.7	GGTCTCAGCAATGCGACAAAAGCCGTTGTTTCGATTCCGAACCAGCTGCCACAATGACAACCCAAACGTAGCCGAGTGGTTAGAGCCTGAACACACACACACACACACACACACACACACACACACACACACACACACACTGAGACC
SYN_GCBIN_5_SEQ_10_01_50.	GGTCTCAGTGTTTCGTGTCCTTGCAACCTGGTAGTTCCGTAAGCGTGTGCAACCCCCAAGACAACGTATCTTTCGATATCTCTAATTTGGAAAGCTGCCGGCTTGGGGGTGTCAGTTTATATTCCCCATGAAGGCGTTTCCGGTATCCCTGAGACC
SYN_GCBIN_5_SEQ_10_02_51.	GGTCTCATCCCGCATCTCTGCCTATGGGCTTGCACTGGAGGCTATTGCAGGACTGTGTTCGATTTTCTTTTACTGAGGATGTTGTTCCCTTCGCGCTGAGGGGGTTCACCCTGAGTACTCTGCGCCAACTAAGATCATTCTTTGAGACC
SYN_GCBIN_5_SEQ_10_03_45.	GGTCTCATCTTGCATTATAAACAAAGAGTACGACAACTCGTATTCACTAATCCGGCATTAGTCGTTGCCCGAACCCCGAAAAGAACGTCTCTGGTAAGTACACTCCTTTTCGGCACAAAAAAATTGGAAGCTTCCCCTGTATCGCATGAGACC
SYN_GCBIN_5_SEQ_10_04_50	GGTCTCACTTTGGCGCTTATTAGGCTTTTCATTGCTGAACACTATCTTGCGTCGTTAGCTACAGCGTCTGTTTCGTATGACATACTGTGTCGAGGCTTTCCGCTCCCATCTCCGGCTTTATTTGTAGAGTGCCCAGAGCTCACTGCGTGAGACC
SYN_GCBIN_5_SEQ_10_05_43.	GGTCTCAGATTTCCCTGGTTTTACTGCACCTTTATCTATACCTATTGCGCCTAGTTCTTCACCCAAAACTTCAAGCGTACTGTCCACGTACACTTCTTTAACAGAATTGCCCCGCTTTGAACGTAGAGTCAACGTTCTGTACTTTGCTTTTGAGACC
SYN_GCBIN_5_SEQ_10_06_46.	GGTCTCAAATCCAGCGGGATTGGACCCCCAATTACTAACCCGAAACCCTCTATTTGCTTAGTGGATTTCGATAAGCGCATTAGTGCTATCCAATTCGGTATTGATGGGTAATCGTTAGATTTCCGAACCAGCTGCCACAATTGGTGAGACC
SYN_GCBIN_5_SEQ_10_07_52.	GGTCTCATTGGTCCACATATGAGTCCCGTCGCAGCTCTCTAGCACACACACACACACACACACACACACACACACACACACACACACACACACACACACACACACACACACACACACACACACACACACACACACACACACTGAGACC
SYN_GCBIN_5_SEQ_11_01_50.	GGTCTCAGTGTAATTTCCTGGGAGCCGCACCAATCCGCTAAACACAGTGCAACCCCCAAGACAACGTTAACTTAACAGCCATTACTTTTCACCTTATCCATCCGCAGAGTCGAACGTGTCTCATCCCAATCAGGGAGCGTAGTTCCGTGAGACC
SYN_GCBIN_5_SEQ_11_02_56.	GGTCTCATCCGAGCAGCTAAGATCGTCCGGGGCTCCGACACTGACGTCAGCATTCAGGCACAATCGCCGTTCGCGATTTCATTAAGTCTCCCGTTGGGGCGCTACGTTCTTCCGGGGACGCAGGCAAACCCAACTGCAGTATATGAATCTGAGACC
SYN_GCBIN_5_SEQ_11_03_54.	GGTCTCACCCATCCACCCCCTCCTAGCGAAGGATATCGAGGGACTTCAATTAATGGTGTTTATCGGTAGGCCTTCCACGTCCGTCGGGGTGTATGATACTCGAAGTGCACAGTCGCCGTGCTACTACGGCGAAGGCCCGCTTTAGTGATTTGAGACC
SYN_GCBIN_5_SEQ_11_04_54.	GGTCTCAGTAATGCCCCCTAGTCCTCTCGGCGGATGCTTTGGATCCTGAGCTCTACGGATCACCTCTCGAGCTGCCTTGTGTTACTTCGTGATCATGCCATGAAAGGCGGCTTTAGGATTAACAAGCCTCCGCGGCTTCTTGGTCCCATGAGACC
SYN_GCBIN_5_SEQ_11_05_61.	GGTCTCATTACCAAACCGGCGGCCCCCCTGATCGACACCGCACTTCGACAATATACGATGCAAGGAACCGTGCCCTCACTGTCGGCCCTATCGGTGGGTCCGCGTGCGTAACTGCGGTGCGCACCGAACCTCAGCTAGGGATCACCTTGAGACC
SYN_GCBIN_5_SEQ_11_06_54	GGTCTCAACCTCTCATCCTCTCAGATCGCCGCCACGGGGAATTCGTACTCGCGCGTTGTCGGGCGTAATGTTGTCCACCAAGTGCTGAATATATGCCGACGTTACGAGTGCTGTTGCTTACCTCTACAGGGTCCCATGTTTTGTGAGACC
SYN_GCBIN_5_SEQ_11_07_50.	GGTCTCATTTGTTATTCCGAACCAGCTGCCACAAACGCTCTGCCTGCCCGACTCAAATAGGTTGTTTACCACACACACACACACACACACACACACACACACACACACACACACACACACACACACACACACACACACACTGAGACC
SYN_GCBIN_5_SEQ_12_01_48.	GGTCTCAGTGTTGGGCTAATGGACAAGAGATTGACTCGCTCCGGGTTTGCAACCCCCAAGACAACGTCTGATTTTAGGCACTCAGATTCGAGGTTACGCGTGTGCGCATCATCTATCTCACACTCCCTAACTGGGTTTAATATTTTGAGACC
SYN_GCBIN_5_SEQ_12_02_42.	GGTCTCACCATATGAATATTAACATGTTCTTGAGTCGCACGATTAAGCCTCAGTTTCTTCTTTGACCTCCAACGGATTAATAGCCTAAGTGACGAACGTCGTGTTATCCAGAAAGTTGTGGCTTGGTACAAAGGACTCAACGAACACAAATTGAGACC
SYN_GCBIN_5_SEQ_12_03_37.	GGTCTCAATGGTCATGTCTTTACTTGTACGCTCTCACCCCTCATGAAGTTCCATTGACCATTTATCATTGCAATTGATTAAATGCTGCGACGTCATAAAATAATAAGTTTACTGAATATGTAAACTAGGTAGTTTGACCCTAGATTGGATGAGACC
SYN_GCBIN_5_SEQ_12_04_40.	GGTCTCAGACTCTAAACGTGTTTCAGGGGAATGAACCTAAATATAGCTTCGATCGAATGCTCGTTAGACACTCTCCGACAAATCTCGGGAATATGAAGTATTCTCAAATTCCTAAAGATTTGCCTGAAAATATGATCGTCCATGAGACC
SYN_GCBIN_5_SEQ_12_05_44.	GGTCTCAAGTCTTGGCCCAATTTTTATTGTAATAGTCGTTACACAAGAGCAGTTCTGGATAAATGCAGCTGCCCACAATTTGTCAGGTGTACACCTCTCTCCAAGCCTGGACGCTTATTCAGATGATTTCGGACGCTTTTAAATTCCTGAGACC
SYN_GCBIN_5_SEQ_12_06_50	GGTCTCATTCCTGATAGTACTGGCTACTAATCCATGAGATCCCAAAGGACTGGCCTTTGTCTAGCCTCTACGCGCCATAGTGGCCACTATGACGTGATAGTACCCCACTAAGTATTGGTATGTCCGTGCTTATCCCTTCCGTGTGAGACC
SYN_GCBIN_5_SEQ_12_07_49.	GGTCTCACGTGATTCAGACACTATCTGAGGCATCGAGGTGTGTGACTCAAGGTCACCCATTTTGTATTACGCATCAAATGCTAATTTCAGTTCCGAACCAGCTGCCACAACTCGCCGACTATGAAGTTAGGAAACGACACCACGGCACACTGAGACC
SYN_GCBIN_5_SEQ_13_01_56.	GGTCTCAGTGTAAACCGTCCGAATATTTCCGTAAAACCGGTGCCGCTTGCAACCCCCAAGACAACGTCGCCTTTCCAAACACACGCCCCTCTCCATTAAAGGGGCGCTCATGCTCCGGGGGACACAGCTGAAGAAATACCGTCGCCTGAGACC
SYN_GCBIN_5_SEQ_13_02_52.	GGTCTCATCCTCCGCTCTACCGAATCGTTCCTAACGTCGTAGATTACTCCGCTACGTAAGATGCCACGGCCCCGAACTAGGCGAGCGTAAAGGCAGTTATCTTGCCTTATGCGTTATTCAAAGCTATTAGGATGGAATCTCTGGACGGGGCGTGAGACC
SYN_GCBIN_5_SEQ_13_03_55.	GGTCTCATGGGGATTGTGTTAGCGCAGAGGATGCTGCTGAAATTTGGCCAGTGGACTTCCATACCGCAAGTATCCCGCGAAGGATCTACTCCTCCGTTAGCTTTACAGCGGACCGTGCGCTCTCTCCGGAGATATGCCATCGCACAGTCCTTGAGACC
SYN_GCBIN_5_SEQ_13_04_58.	GGTCTCACCCACACCTTACGGTCCCCGCTCATCCAGGGGATCGTCTGGTGGTCAAAGGTCCTCGCGGGTCGGAATAAAGAGCGACCGGCGCTATTATAACCGATCACCGTAGACCCGGGAACACTGACCACCTCTCCAGAAATGAGACC
SYN_GCBIN_5_SEQ_13_05_54.	GGTCTCACAGTGATCCGACCGTACAGTTTCCCCTTCAGGTCAACTAGATGGGCCCGCGGCAATGTCTTATTCGTACCCAGGAATATCCGTGAGCCTCGGCGCTATAGCTGAAACTGTCTTACGTGGGTAACCCGGCGTCAACTTTCTGAGACC
SYN_GCBIN_5_SEQ_13_06_55.	GGTCTCAACTGTCGCTCATCGACAAGAGGCATGCGCTCGGGAAGGGGTAAATTGCCTGACAGACGACCAGCGATCCGTGGATCCCAGGATCGGTAACACTTCTATGCTTCAGTGCCGCGTCCAAACCATCTAGCAGCATTACGGCAACTGAGACC
SYN_GCBIN_5_SEQ_13_07_55.	GGTCTCACAACGCTGCAGGGGAGAAGCCATATAGGGCCAGATGCCAGGCCTCAACTTTGCAAACTGGATTGGCGTTCCGAACCAGCTGCCACAAGATGCCTGACCAACTCTAACTTGGGTGGTACCGTGCACACACACACTGAGACC
SYN_GCBIN_5_SEQ_14_01_52.	GGTCTCAGTGTAGGTTCGGTCGGGCTTAAATGCTGAATACACCCGTCTGCAACCCCCAAGACAACGTATGATTAGTGGGAATGCCCAATTTTCGATGAGTCACCGATCGCACGCCATTTGGCGTCCTTGACTCGTGGACTTGGCGGTTTGAGACC
SYN_GCBIN_5_SEQ_14_02_43.	GGTCTCATAAAAAAAATTTGTCAAGGACTAGTAGGGAAACCTAGATTGCTCCTAGTACACCATGCCCCCTTCCCGATCAGTTTGTCACCGTTACAGGGGGCCTGTACCATATCTTTATTATAGTGGATGTTTTACGTATTTGGACTACAACCTGAGACC
SYN_GCBIN_5_SEQ_14_03_43.	GGTCTCATTTACAGCAGAAAAAACCTCGCTTATCAGTAACTCGCACCGTCAGTACGAGGCTAGAAAGTTGCCATAAGTCGTTAAGACTATTATACCCTTTATCCCAGCTCAGGGTGAATAAAAGAGTCTGCAAGATGTATCACCTTCTGAGACC
SYN_GCBIN_5_SEQ_14_04_47.	GGTCTCACTTCGTTTATTAATGACTGAATGTCAATCAGGGTTTGGCCTCCCCGATATTCAGAACTTGAGGTTGACCCTTCAGCGTTGGAAATACAACCAAAACGACCCATTCGAGCAACGGTGCAGCGGAACACCAACTAATCGGCCATTTTGAGACC
SYN_GCBIN_5_SEQ_14_05_49.	GGTCTCACCCATAACGCTTGTGGCGATTTGGGAGGCACCGTTAGACAGCAGCTACTACAAGCTATTACCCGGTACTGAATGGTTATTCTACGCACATGGACTCGTGGCAACCCGCGCCAATGCAACTCAGAATATACTCGAAAAATTGAGACC
SYN_GCBIN_5_SEQ_14_06_47.	GGTCTCAGCGGGTAAACGGTCATCTCGTTGTGGCAGCTGGTTCGGAAATGAAAAGTGGCCGGTATGCCCACTTAATTACCTCTAGCTACCAAGAGTGAAGAACCTTACTGCTACTTGCACTGATATGTCCTTATATATACCCCATGAGACC
SYN_GCBIN_5_SEQ_14_07_52.	GGTCTCACCGCTATCTGTCCGGGATGTACACACACACACACACACACACACACACACACACACACACACACACACACACACACACACACACACACACACACACACACACACACACACACACACACACACACACACACACACTGAGACC
SYN_GCBIN_5_SEQ_15_01_48.	GGTCTCAGTGTCGCTATCGCCAGACTCCGACGAGCAAAGTGGTTTTTTGCAACCCCCAAGACAACGTGTTATTTCTTCCAGGTCTGGGGTTCTTTCCAAACGTTAAGTCCCGATTCTTCTTTGGTGGTGTCATAAGGAATTATCACACGGCTTGAGACC
SYN_GCBIN_5_SEQ_15_02_44.	GGTCTCATCGGTACACTAGCCTCATTCGTTTAAGTCCTCCATGACCGATCGAAAAAGATGGTAGTAGACAAAGATTATGCCGGACAAAATCGACCTTAAAAGTATACCCCAACGTGTTTATTTTTGTTCGGAGATCCAAGCGCAGAGCCTGAGACC
SYN_GCBIN_5_SEQ_15_03_37.	GGTCTCACCGAAGATGGATAGGATTGTCTAATATTTGTTTAATAACCAAGGGAATGTTAAGCCCAGTGCCAGATTTTCATGTTGTACCAAAACCCCAGTTCTCAAACTGCTTGACTACACTTACTCATAATATATATAAGGTTATGAGACC
SYN_GCBIN_5_SEQ_15_04_37.	GGTCTCAAATGACTGGCAACATTAGCGTATCACGCACATATCTATTATTTTTAAACAAAGTCTTTTCATAAATCATATCCCCAAATGATTGTGAATGACAAGCTAGTAACAGCACAGGCACAAATGACGGCGTCTAAATAACTGAGACC
SYN_GCBIN_5_SEQ_15_05_45.	GGTCTCACATTCTCTGCGTCTCACCCCGATCAAATTTACCCTTTTTCCGGAGGGACATTTTGATGGCCTTTGATTAAGGACTTATTAACGACTACAAATCGACTCAGGGCGTATGATGCGTCTTCATATACGATGCGTACGGTAAGAATGAGACC
SYN_GCBIN_5_SEQ_15_06_48.	GGTCTCAAGAATCGTTTCCGACATTAAACAGTAAGATTTAACTTCCGAACCAGCTGCCACAACCATTCGCTGACATTGTCACGTCGATACCCGTGAGCACACACACACACACACACACACACACACACACACACACACACTGAGACC
SYN_GCBIN_5_SEQ_16_01_52.	GGTCTCAGTGTTGTCCTCTTGTTCGTGGCCCAAGCTAACCCGCTATATGCAACCCCCAAGACAACGTATTCTTAATCTATTGTAGACTCTATGAGCGCGGGGGGCATAACGACATCGACGCTTTCGGCTGGATCCGCAGTGACGGATGAGACC
SYN_GCBIN_5_SEQ_16_02_48.	GGTCTCACGGAACGAACAATCGCAGTTTGAATTTAGTTCACCTGCCTTAAATAAACCTCTGTTTCGTCTACCCAGGTGGGTGACAGACCCTCTTACACGGCTCTCGCATCCCTACCAAAGGAAGATACACTGATCACTCACTAGGAATCTGAGACC
SYN_GCBIN_5_SEQ_16_03_57.	GGTCTCAAATCTAAGTACGTAGCCTCACCGCTTGGGATCCCACCTGTGCTATACGCTCAGTGTGGGGGCTATGCCATTAAGCTTTCGCGACTATTGACGGAGAGCATTCCGACCTACGCCCGGACTCGGCCGACCGTAGTGCCTGAGACC
SYN_GCBIN_5_SEQ_16_04_55.	GGTCTCACTTTCCCTTCTAGAGGCGAGCGCCCACATATCCATTGTTGGAAACTTCGTCTCTCACATGTCCGAGCGGAGGAGGCCGACTACCACGAAGCAATTTTGCGAACTTTGATGGAGCCCACGCCGGTCACGAGTGGCATGAGACC
SYN_GCBIN_5_SEQ_16_05_55.	GGTCTCAAAAGCCTTCTGAGCTCATCTCTCTCCCGGGCGCTCCCAGAACAGGGTGCGGTTAGGTACTTAGAAACATGATCAACCGGTTAGTGAACACTTGCATCCGCGAATCACTCAGCGACGGGTTCGCAGAACGGTCCCCCTCACTTTGGTGAGACC
SYN_GCBIN_5_SEQ_16_06_51.	GGTCTCATTGGCAATGAAGGCGCGGTTGGATTTTGAATTTCCGAACCAGCTGCCACAAGCTTCTTTGAGTCCAGGGCCAATCTCAACAGGCCAAACACACACACACACACACACACACACACACACACACACACACACACTGAGACC
SYN_GCBIN_5_SEQ_17_01_52.	GGTCTCAGTGTCCCTCTGCTCGTGCTCGCACTGTTTCTATTGGACAGTGCAACCCCCAAGACAACGTCATATTCATATCGCGCTAGGAGTATGTGGCCGTGGTCTGTTCCCGTTATAGTATCAGCTATCTGATTCCGGCCGCATGAGACC
SYN_GCBIN_5_SEQ_17_02_60.	GGTCTCACGCAGCGGCCCCCCGCCGGAGTGTCTCGAGCCAATCGGTCCCACAAACGAAACCCCTTGGTGTGGAGGCTAACTATGGGGGGGACGTACTCTGCGTACAGAGTCAATTCCACTTTTTCGAATCGCTACGACCCGCCGCCTCTGAGACC
SYN_GCBIN_5_SEQ_17_03_59.	GGTCTCACCTCACCCGTCCACACCACACCGCAACGAGCACCTCCGCGCCTGGGTTCTCCGTAAGCCACAGCCATCAACGACTGGTGGGGCTGATGTTGATGAAGTCGATTTGTCGAATCGCCCAGCCCTGCGGCTTCATTTTTGAGACC
SYN_GCBIN_5_SEQ_17_04_59.	GGTCTCATTTTTGCCCCGTCCTGTGTGACCGGGCTGGCCGCTTTCCCACTCGAAAGCGATGCCGCACCAATCGGGCTTAAGACTGCCTGAAAACATAGAAATCCCCCGTGGTCGAAGCCCCCGCATAAGCCAGCCGGAGGACTGAGACC
SYN_GCBIN_5_SEQ_17_05_59.	GGTCTCAGGACACCAGTACTCGCCAAGACGGCACTCTCCCCGATCCTCCAGGCAATGCCGCGGTTGCGTGAAGACCGCCTCTTCGCGCGAGGTGGCTTCGGGCCTGGTAAGAAACTCGAGATAGGGGCGCAAAGACAATCAACGTGTTAGTTGAGACC
SYN_GCBIN_5_SEQ_17_06_52.	GGTCTCATAGTCCCCGGAGAGCTTAACAAGGAATAGGAGGATTGGCACGGGACTATGTTTATGTTCCGAACCAGCTGCCACAATCTTGGTAGGACCCGGATGATCTTGTCGAGCTGCAGACACACACACACACACACACACTGAGACC
SYN_GCBIN_5_SEQ_18_01_50.	GGTCTCAGTGTGTAACGCGTAACATCTCTTCGACGTGTGCCGAGACGTGCAACCCCCAAGACAACGTCCTGTTAGATTTTGGGCTCCGATCCGACGACAGTGGTGCTGACTTCACTGGCGTATAAAGGTTGTCTAAAATATAACTGAGACC
SYN_GCBIN_5_SEQ_18_02_48.	GGTCTCATAACGCCAAGGTACCTGAATCAAAAGAACCAAATGGAATCCTCGCCATCCATCGTATCTCGTTCCCAAAGCAAACGCCTGACACGCAGGTTAAGTGCAAATTTTCTAACCGACTTCTACGGACGCTAGACACCCATGAGACC
SYN_GCBIN_5_SEQ_18_03_60.	GGTCTCAATTCATTCTCTCGAGCACTGTGGTCACGACGGTCGGCGGGCCAGTGAGTCCTATTGCGCTGGACAGTCCAGAGGTGCGGCCGCTCCCCGAGTCTCACTAGCCGCTATATTCGAAGCACCGCCAAGGCCTAGAACCCGCATATGGGTGAGACC
SYN_GCBIN_5_SEQ_18_04_50.	GGTCTCAGGAGATAATGGAGCATGTACTTAGACGCAAAGGTTGGTGGCGGTCCCGCACTCACTCCCCCTACCGTACCTAACCCTATAGGATCTGACAACTGACTTCGCCAGACTATGACTCATTCATTACAATCTCACAGGGGTCATTCTGAGACC
SYN_GCBIN_5_SEQ_18_05_49.	GGTCTCACCGTGACAATCACGCTTAAGCTCACACCATCATGCGACAAACTATGTTGCCCCAGTAAGGGGCGTTGGTTGCCCCTAAGAGAATAATGGTTGCACTCAAAACAATTTGCGGGGTATCCATTTTACCTATACCCGGAGTGAGACC
SYN_GCBIN_5_SEQ_18_06_51.	GGTCTCAACGGACTCATGGTAGAACCAGTCAAGGTGGGATAAGGCCCAACCCGGGGACCAATTGGCGCAGCGTTTGAGTTTGCTCTAGCCATACCTAACAGTCCTGTATTGGTCACCAGTGATTAGTTGAGCCCCCAGAATCACACTTGTTTGAGACC
SYN_GCBIN_5_SEQ_18_07_52.	GGTCTCATGTTCAGACCCTTATAAGATGCCACCGAACGTTCGGTTAACCTTGCTCATCACGGGCTGGGTGAAAGACTCGAATCTTTCAGGTTCCGAACCAGCTGCCACAAGTGCTCGCGTTCGGGAGTTTAGCTGTAGACTTGCAGACACTGAGACC
SYN_GCBIN_5_SEQ_19_01_53.	GGTCTCAGTGTTCCGGTGCTTAGGGGTAGAATGGACCGAGTTTCGTCTGCAACCCCCAAGACAACGTGTACTTCCGATGTTTACGCTTTGACTTGTGTATGCGCTATGGGGGGACATTGACCACGAACCCCCAAGTGGCCAGGGATAATGAGACC
SYN_GCBIN_5_SEQ_19_02_56	GGTCTCAATAAGTCCGAGTCAATGACGTCGGATAGTCTGCGTACCTCCCCCCCTCAAGCAAGTCTGTCTCTCGGGCGTGGTGCAATCACTATGGGTGCGCATTCGTGCATAGTGTCTTGCCTGGTAGTCACGGCTGCCCCTTTTGAGACC
SYN_GCBIN_5_SEQ_19_03_49.	GGTCTCACTTTGCTTCAGGACCAGGCGGTGGAACAAAGCACAGCTTTCCGAATACAAGAGAGATGGAAGCCCGCTATATAACATGACGAGGACTTTCTGCTTCTGTACTCGAATACACACACGTGAGGCGCGTTCGGTCATATAACATGAGACC
SYN_GCBIN_5_SEQ_19_04_50	GGTCTCAAACACCGCTGTATGCCTCGTAGGCCGGCTGACTCGTGACTACAACCTCTATATAGTAACTTTAATATTGAAAAATAGCCTTCTGGGACGACATGCACGACCGCCAAGGTTAGACGATGTAACTCTTGGGGGCGCTCTGAGACC
SYN_GCBIN_5_SEQ_19_05_52.	GGTCTCAGCTCCACATTCGCCCACCTCGAACGTTCATAACTAAGTATGGTAAAACGCGGAGTTTAGTGCTGCTGACCTATCCAATGACCTACAGGCGAATTAAAGGGCCGAACTAAAAGGCGACAGGGCTGGTTGCCACGGGTGAGACC
SYN_GCBIN_5_SEQ_19_06_54.	GGTCTCATGGCAGCTGGTTCGGAAGTACAACCGACATGTCCTCTTCTGTAGAATAAGTGCTCAGGGTCTACGCCACCCCCAAGCTTAACGTGCCTCACCTATAGCATAGGAACGTTCCCAGTCACTAGACGGGCAGTGGTAACCCGTGAGACC
SYN_GCBIN_5_SEQ_19_07_51.	GGTCTCAGCCACAATTGTCCCTGCCTGAGGACCTATCTGAATTCGACGCAACACACACACACACACACACACACACACACACACACACACACACACACACACACACACACACACACACACACACACACACACACACACACTGAGACC
SYN_GCBIN_5_SEQ_2_01_52.9	GGTCTCAGTGTCATAATCCACAAGAGGTCGGTCTGGGTCGAGTCGGGTGCAACCCCCAAGACAACGTTACTTTTTTTTACACTAGCGGAGTTACGCGAGTTAGGGAATTGAAGTCCACGAATGTCCAGGACCGAGCTCTCGGCGCCAATGAGACC
SYN_GCBIN_5_SEQ_2_02_40.5	GGTCTCACCAACTAACGTTCCTTGAAAACATGCTTAGCTATTCGTGACCATACCCTCATTTTACAGGGGTTGTAAAATGACGAGAGGACTAGTCTGAGTAATTAAATACCCTAAATGTGTAACGTACACTCCACTATATTCACATCTGAGACC
SYN_GCBIN_5_SEQ_2_03_54.1	GGTCTCACATCGTGCGCGTCGGGCAAGCCGTGGAGCTCTGTGGAAACCCTCGCTAAGCAGCACCTTACCACCCCCAGGAACAATCATGAATTTTCGGGGACTTACTTATCTCGGGTTTAATGCAAACGAGTCGGCACAGCCACGAAATTGAGACC
SYN_GCBIN_5_SEQ_2_04_50.6	GGTCTCAAAATATACAGGTTTAAAAGGCTACACATGCAGATACTGGAACGCTGCCTCGGATCGGTCACGAAAGCCTGGAGGTTGAATACGACCATCCAGCGGGAGGCCAGAAATTCACACCCATGTATTTCGGCTCCAGTGTATACGCCTGAGACC
SYN_GCBIN_5_SEQ_2_05_52.2	GGTCTCACGCCTGGACCTGCACACCGTGCGTCAAAGTAATTGCTAGTACACGTTAATAGTAGCGGACCACTCTCCGCAGGAGGTGTCGGATATCCGGTCATGTTTTTTTCGGTAAGCGTTCAAACGAGTGCCCAACACATCGTCCATGAGACC
SYN_GCBIN_5_SEQ_2_06_48.2	GGTCTCATCCACCTGCTGCAGCGAGTGCTACACATATGGTAATATACGATCCTTCCTTATTCTCAAAATTAGTATTCCGAACCAGCTGCCACAAGAGAAGGCGTCGTAATCACAGCTGTAGGGCACGTTCACACACACACTGAGACC
SYN_GCBIN_5_SEQ_20_01_50.	GGTCTCAGTGTTTCAGGCACCCGTATGCTCGACCGCATTTCAAAGAATGCAACCCCCAAGACAACGTAATCTTGGTCAATGGCTTCCTATCCTGCGCTCACAGTGCGTGGTCAGTAAACTCAATTCGCGTCGCTATACACCGGATCATGTTTGAGACC
SYN_GCBIN_5_SEQ_20_02_51.	GGTCTCATTCCTCTCGTATTTTCCTTTCCCATTACGCTCGCATATCTATACCCTCAGCAGCGCTAAGTGCCTATTCGTGTTTCTTCGGTTCCAGGCACTCCCCAGGGCCTTTTGGGCATCACCTTACACGTGTGGAGTCCCTAACATGAGACC
SYN_GCBIN_5_SEQ_20_03_56.	GGTCTCATTGGACCTCGTAGGCTCCAGTCATGCACCTTGATTCACCGAGTCTGCGTCCCTGTGCGCGTCAACCTCTGCGTGCTCCAGCTCACTCAGGAGCTATATGCGTGTAGCGACTAGTGTAGCCAGAGAGTCCTACTTCCTGAGACC
SYN_GCBIN_5_SEQ_20_04_60.	GGTCTCACCAAACAGCTCTCCAATCGGGCACGCTCACCGGAGTGGTGGCTTCACCCTCTCCCTACCCCATGTGGCCTTGGCGCGCTAGGACCTTTAGAGCGACCGCGAAGCGAAGTTCTGGCTCCACTGGCCCCTTTAAACGAAGTGAGACC
SYN_GCBIN_5_SEQ_20_05_56	GGTCTCAGAAGGGCGTCCTTGTCTAAGAGCCGATCTGCCTCCCGTGCTGTTTCTTTAGCGTGTATCTGGAAGGCAGCTCTGATCCTTTCCGCCGTCGCTGCCGACACCGATCATAAGTACCCCCGTATACGAGCAGTCTAAGGTGAGACC
SYN_GCBIN_5_SEQ_20_06_51.	GGTCTCAAAGGCCGCGATCACGCGCGAGGCGTTTATCGACCCTTCAGGATTTACTCGTGGCTCCTTATGCCTCGGTATAAAGCTAAGATCTACCCCAATCCTTTCTGAGCCGTTTAGGTCATATGTACCCTATACGGATGACCGTGAGACC
SYN_GCBIN_5_SEQ_20_07_55.	GGTCTCAACCGCGGCAACTCGCGGGCGCGATTGTAGATTATTTGGCCGTCGTCGGGGGAGAATGGCAACTAGGGATTTGTGAGACCTTGATTTTCCGAACCAGCTGCCACAACTTGTAACTGCAACTAGCGGAGCTGTGCGTCTGACCACACTGAGACC
SYN_GCBIN_5_SEQ_3_01_49.0	GGTCTCAGTGTCACGGTCGTTTTCCATTAGCTCCTGCCACTGGTGAGTGCAACCCCCAAGACAACGTGCAGTTAGCACGGAATCAAGTTGGGTGAGTTTTGGGCCACTGGACTTACGTTGTAACGAAACTAGAATTGATACATTTGAGACC
SYN_GCBIN_5_SEQ_3_02_50	GGTCTCACATTGGGGCGATGCCGAAGAGAGCTCTAGAAAGTCTAAGCTAAGCTATACCCAAACTTCCAAACTGCGGCGCCGACTTGCCGCGAGTTCGCAAATACTATCTTCGGCAAACCGTAATTCAGAATCGATTACGACTGACTCTTCGTGAGACC
SYN_GCBIN_5_SEQ_3_03_46.6	GGTCTCAAAGCATAGTTTGCTAGACCGCTCAGGGTCAAGCTATTCAATTAGTATAATATGCATTGCGCATTTACGAGTCAAATCTACATCCGGTGAAGCCCGCGCCCATGGCAAATCAGTTGCAATCGTGCATCCACTACGAATGAGACC
SYN_GCBIN_5_SEQ_3_04_55.6	GGTCTCATGGGTAAGGAACAATTTGAACATACAACATACCTCCGTGAAACCGTACCCGGTTCAAGGGTCGAACGTCCTTTCGCCGGGCGGGAGATCACCAACCAAGTACACACATCACGGAGGTGCCCACTCCGCGGGTCAAGCTGAGACC
SYN_GCBIN_5_SEQ_3_05_48.6	GGTCTCACCCATAGTCACACCGAGTTAAAGAACTAAATTAATCTCCCACTATCCCGCGTAGACTCACAGCGTAATAGCGAACATGCTGTGTTCGATTTCTGCCTCTATCTATGCCGGTGTGTGTGTCGTCGGAAGCAAGATGGACTGAGACC
SYN_GCBIN_5_SEQ_3_06_51.0	GGTCTCAGGACATGTATGATACGTCAACCTACTGAGTTGGAATCGCTCCCCTATCTTGCTTTCTGCTTCCGAACCAGCTGCCACAAGCTATTGCCAAGCTGGGAACCCTTCTCCACGTGAAAACACACACACACACACACTGAGACC
SYN_GCBIN_5_SEQ_4_01_53.9	GGTCTCAGTGTCGTTGAGTTCTCCCTGCGATAGACCTTTTGCCAGGCTGCAACCCCCAAGACAACGTTCTATTCATCGAAGTACTGCGCCGGGCTGCCGCAAAGTTATCCTACGCTCAGCGCCTAAAGCAACACGCCGACTATTTTGAGACC
SYN_GCBIN_5_SEQ_4_02_48	GGTCTCAATTTCAGACTGTACCCTAGTTACGTGGGTACCAGCCCCACTCTGCACATACTCATCTTTACATGATACACTTCGGGGGATACCGAAGTGTGGTGGGGGTATCTTTGTCACTAGTAGTTTACTACCATGGTAACCCTTGAGACC
SYN_GCBIN_5_SEQ_4_03_56.4	GGTCTCACCCTCCCCGCCGACACGCACGTCCTCCGGCGGCGTAAGCCGCATACTCAAAAATGCGGAAATAGCATCTCTCCCCTATTCGGTGTGATGCGCCCGAAACCTAGTTGGCTATGTGTCACGGTATCACCAGAGTGCAAAACTTCTGAGACC
SYN_GCBIN_5_SEQ_4_04_51.5	GGTCTCACTTCCGTGGTCACAGCGTTTGCCATCCAAACCCGCCTCGAAAAGTACCGCTGTAGATTGTGCAGCTAAACTCAATCCTCACCCGGGGTATCTGGCTGTCCTAATAATTGAATTGGGATGTCACCGTCACTGCACTTCAGGGTTTGTGAGACC
SYN_GCBIN_5_SEQ_4_05_56.3	GGTCTCATTTGTTGGCGCTTGAAATCTCGGCCATTTTACGGCCTGTACGCCTAGATTCGGCCGAGTGCATATTATCGTGCCTGCGGTAAGCTGACCGCGCACTGTTCGGAGCAGAAGCACATATCGCTCACCTACCCTCCGCCATGCTCCCTGAGACC
SYN_GCBIN_5_SEQ_4_06_58.9	GGTCTCAGCTACTGCCGCTGGATCATCTTGCCCAAGGCGCGGAGGAACGGATGGCTGGTTTCATTTACATGCCTCAGGGTCACGCTCTCGATTCCAATCCCCGCATAGCGCGCACGATACCAACAGAGAGCAGCGCTTACGCCTCGGGATGAGACC
SYN_GCBIN_5_SEQ_4_07_53.3	GGTCTCATAGCACACGCACCCTGGGTGCTTAACCAGGATGGGCTGTATGAGCCGGAATACCGATGTTTAGATTCCGAACCAGCTGCCACAACTGCAGTAAGGTATGCCGTCTCGAAGGCAGCATTGTACACACACACACACTGAGACC
SYN_GCBIN_5_SEQ_5_01_54.4	GGTCTCAGTGTCTCTGGTGACCTTCGGAACACGGTAGAGGGGAGAAGTGCAACCCCCAAGACAACGTTCACTTGTGAGCGTGCCTACTAATCCTGACTTGTCCTCCACCCTATGAATCGGCCTCTTCAGGGTCCATTCACCTTGGTGGATGAGACC
SYN_GCBIN_5_SEQ_5_02_55.0	GGTCTCACGCCACTCCAGCCTGAGAGTGTGGGCCATCTTCTCTTGTGCATGCTTCCCTTGCTACACAAGCGCGACTCGCATTAGCTCGAACCCCGCACCTGGTGGTTTCGTCTATTTTGCGAACGTGCCGTATAGACCAGTATGTCATCCATGAGACC
SYN_GCBIN_5_SEQ_5_03_47.4	GGTCTCAGGCGTGACGTCCAAGACGTCCAATAGTTGTCTCCCCAATATGCGCCTTCGATTTCAAATGAACTCGAGTGCCGATCCCGCCGAAGTACCATTTATTCTAATTTATTGGCTCGGTTATCTAAGGCTCTTTTATGTGGTCTGAGGTTGAGACC
SYN_GCBIN_5_SEQ_5_04_54.1	GGTCTCAAGGTAACATCCGATGGGCGCACCGTAGTGCACGCGAGGGGCCGATGGCCTCGACAGGCAGTGCCAGGTAATCCCTTTAGGAACAGTATACATGCGTCACTGGTTCGCTAGTCACATTCCACCTAATTGACCGTAAACAACTACTGAGACC
SYN_GCBIN_5_SEQ_5_05_50.6	GGTCTCATAATCGGTTCCCAGGCCGATAAAGGCCATATAGGCACGTCCCGCGAGAACGATGCCGACAGCATCGCACCTGTGTACAAACTTGTCCGCTAAATCACGAAACTATCTTACTCACCCATCACACCTACAAATGCGTGTAACGTAGTGAGACC
SYN_GCBIN_5_SEQ_5_06_50.3	GGTCTCAATTATAAATAGTCTAAAACAGAAGCGGCGTCGACTCAACGCCAGACCAATAGATCAACCCGGAAGTTGTACCCACGCCAGGGCGCAAGTGTTGCTTGGGAAGGCCACTTTTTCATGTATCTCAGACCATCACTGCAGCGGAGAACTGAGACC
SYN_GCBIN_5_SEQ_5_07_54.7	GGTCTCAGAACCCCAATCGGCTCGATGCCCCCGATGCCAGTAGTGCCTGGATAACAGGCCCTTGTTTCATGCGTCAGTTCAGTCACTTGTGATTCCGAACCAGCTGCCACAATGCCGTAGAACATCCGTAACTGCAGAGCCAACAAGGACACTGAGACC
SYN_GCBIN_5_SEQ_6_01_49.0	GGTCTCAGTGTACCGATTCATCAGTGCCAGACTAGAGGGAACCGTGGTGCAACCCCCAAGACAACGTCGCATTTAGTTGGAGCTCTTTAAAGCAGCCTATGAACATATTTATGCTTCCCTACAACGAACCGAAACTTGACCGTGGTTGAGACC
SYN_GCBIN_5_SEQ_6_02_42.2	GGTCTCACTAATACAGCGAGCACTATTAGCTTGATTTAAAAAGCTTTACTCATTAATCCATGGAGCTTTGAAACTAAGCGCCAGGAAAAACCTCCGCAATGAGCATGTGGACATGGTCTAAGTAAGTACCTGTTATGTGCCAAACCATGAGACC
SYN_GCBIN_5_SEQ_6_03_47.0	GGTCTCAGAAAGCAGGTTAACTACCGTCTCTTAGCCCCGTGACATTGAATGGTAATGCAAAAAGGGTATGGCTACACTCAGTTTACCAATATGACACGACTGCGTAGCGCACCAACCATGTACCCCCTGTCGAATTACATGACTAATGAGACC
SYN_GCBIN_5_SEQ_6_04_44.3	GGTCTCATTTCAAACACATCTGGGTCACGTGTTGAACCAATTGGAGTGTGTCCTCAAAGCAAATAAAATTCAAAGCCGAGTGATGGTCTTAGCCACTCTGTACGGCCGTATCGTATTGAAGCTCTCAACCCATTAGATATTCATCGCGATTTGAGACC
SYN_GCBIN_5_SEQ_6_05_39.8	GGTCTCAGATTCGTTTGACCTATCCATTCCCCGTCTTGGTTAAACATTTCTAAACTCCAACTGGCAGACAGACCAGATCTCTACAAGATACGATAGTTTAATAATAGAAGAATTATTCGCAGCGTATCATTTCTATGTGTAAGAATTCCCGTGAGACC
SYN_GCBIN_5_SEQ_6_06_52.0	GGTCTCACCCGACATGTTGATGAACTATTTGCGTTCCGAACCAGCTGCCACAAGCCATCCTGTGTCCAGCGACCGGATAGAAGTAGTGTACACACACACACACACACACACACACACACACACACACACACACACACACACTGAGACC
SYN_GCBIN_5_SEQ_7_01_47.0	GGTCTCAGTGTTCCCTGGCAACGCATAGAGGGATCACTCTGAAGGACTGCAACCCCCAAGACAACGTCCGGTTTGTGAGATTTTATAAACCAGAGATTTTACGTGACGTTCTTGAACCCGGATTTAATCAGAGAGTACGGAAGTCTAATGAGACC
SYN_GCBIN_5_SEQ_7_02_41.1	GGTCTCACTAATCTTGTCTGTACATTGACGAATGGTTTGACGGGAGTTTGAAGCCACCCGCCTAACAAATAGAAAAAGAATTACGTCTGCTCTATCCAGGTTGCCTTTAATATATCCTTTTTACGACATCAGCACGTTCAATTTAGATCCTTGAGACC
SYN_GCBIN_5_SEQ_7_03_50.9	GGTCTCATCGCAAGAATTTTGAGAATTCCGTCATGCACAAACCGCGGTTCCATATGTCGTGCACCTGCGTCGACTAGTACGCCAAGCAACAACTACTCGTTCAACATAGCCGGCACCCTCCTTCTGGTAAGGTTCGACGTACTCAAAGGATGAGACC
SYN_GCBIN_5_SEQ_7_04_45.7	GGTCTCAGCGAATTCTGGGAAGTATGTCACTAAACGGGCCTACCTTTGGACTCGCTCAGCTGATTTAGGCGAATAGTAGCGTTGTTTAATACTATCGTCTGCACTCTTAACGCCTTATAGCTGCTAAAGTTACTGTGCGAACCATTTGAGACC
SYN_GCBIN_5_SEQ_7_05_46.4	GGTCTCAAACCGGAATGTGAGGCTTCTTCTAAAGACAAGACACTAAGAATTTAACGTGATAAACGAATCGCACCCCTAGCCGTATATCGGGGTCGATCGGGGCAAGCTTATCAACGCTATACTACACAAAAAGCGTGACAACGCGTAATGTGAGACC
SYN_GCBIN_5_SEQ_7_06_52.7	GGTCTCAGGTTCCGAACCAGCTGCCACAATGGTTAGAAGCTATCCGTGCAGCATCGGTTCGCTTGACACACACACACACACACACACACACACACACACACACACACACACACACACACACACACACACACACACACACACTGAGACC
SYN_GCBIN_5_SEQ_8_01_49.0	GGTCTCAGTGTGTCTTTCAGTGGTCCACAAGTCAGGATTGGTGCGGTTGCAACCCCCAAGACAACGTCTGCTTGACGAGTGAAATCATGAAATGGGCTTAGCCGATGATCATTGCGGCTCCGGTGTTCACTCATATCTAAAAACACGATAACTGAGACC
SYN_GCBIN_5_SEQ_8_02_38.2	GGTCTCACGTCGTTATTAAAAATTAAAATTACTCTCGGCCTAACTCTTATAACAATCTCCTAAAAGTATTGCCATACGATCCATACTCCTTGAGAACCCCTAGTTTGCACTACTGATCGCATACCTTCATACATCAAAAACGGAATGTTATGAGACC
SYN_GCBIN_5_SEQ_8_03_43.5	GGTCTCAGACGCGTCAAAATAGAGATCTAATGCTCCATATTATGGGGGATAACTCCGCACACACCAGTTTCCACTCTTATGATCGTCAAAGTTAATGTTAAATCACGCTAACTGTATTGCCGGCAGCTATGACGTTGCAAAAACTGATGAGACC
SYN_GCBIN_5_SEQ_8_04_44.9	GGTCTCACTGATATCTCCACGTCACTTTTTACACGAACTGGAAGATAACATAAAAAACAGTCAAGCATATACGGTAAGTACAGAAAGATAGCTGAACTGTTCCTCTTAGCCCTTCCGTAGGTCCGGTATATTCCCTAGCCGACCCGTCCATTGAGACC
SYN_GCBIN_5_SEQ_8_05_40.8	GGTCTCACCATTGAATTAGAAAAGCTCTACTCCCATCACTTGTGTGTGTACTAACGAAAAAATAGCCGCAATTGTACAGCAGCCTGAAGTCCAAAAATTAACCTAGTAGACCCTAGTCAATGCTCTTCCTAATTTCGCAATTGCCATAATCATGAGACC
SYN_GCBIN_5_SEQ_8_06_50.3	GGTCTCAATCACGCACATCCGGTTAGAGATTCCTGAAGAAACCAAGAATTAGTGAGCTGGTACATAAAAGCCCATGCCTCGTCGTCTTGCAGTTCCGAACCAGCTGCCACAACCTTGCGCCTCCGTACTCGACAATTTATGTGTCGCTACACTGAGACC
SYN_GCBIN_5_SEQ_9_01_48	GGTCTCAGTGTTTTTGCCAATACTGCCCTTCGTATGAGGCTGCGACCTGCAACCCCCAAGACAACGTAGTATTTCTCGTACATATCTCCCAAAAGAATGCGTTTGGTATGTCCATGCTTATGAGCCCTGATGGAGAACTCTGATGAGACC
SYN_GCBIN_5_SEQ_9_02_46.6	GGTCTCATTTACCGTGATCTTGGATCTACGCGACGTAGACAGATTGCCGAACACGTTGCTTGCTCAAATGGGACTACAAAGTCCGGTTACCGCTCCATAATCGACACATCCGCAGCTAATACTAATCAATTTTTGTACGTCAGTGAGACC
SYN_GCBIN_5_SEQ_9_03_37.9	GGTCTCATAAACAACATGGTACATTAGAATCTAACTTTAATTTTCAAATAAAAAACTGGTCAATTCATGCAACATAGACCTAGCCCAAATAGGGACTAGACTACCTTATGTACGCAGAGCTTAACCGCGTATTACGATGTTGAACGTGAGACC
SYN_GCBIN_5_SEQ_9_04_41.8	GGTCTCAGCCTGCTGTTGTTACATCGATCTCTCTCGGATAACCTTATACACTGACTTAGCTGTATGTTATGTTTTTAATGTTCATTGCGCTTTCGTGTTAACTCCAGAATAGATATGTGCCGAAACCTTAAAGCGTCACTCTCGTTTGAGACC
SYN_GCBIN_5_SEQ_9_05_46.7	GGTCTCAAGGCGAACACGGTAGCGGATGACCAATTGTTAAGCATGCTTTTTCCATACGTTGACTTACTACACAATGCCTCTAACACACTCTGATTTCACAGCATGCGAATAAGTATGTAGCGCGCCTTCTGGAGCTTTATTCCCCTGAGACC
SYN_GCBIN_5_SEQ_9_06_53.1	GGTCTCACCCCCGTCTCGGATGTAGCTTGCCATTGATCCGCACAATTCCGGCTCTAAGATACACGACCTACACCTGACCTCGAGATTTACTTTCCGAACCAGCTGCCACAAAAGACACCGAAGTGCGACGATCGTTGTAGCCTCAGAACACTGAGACC
SYN_GCBIN_6_SEQ_1_01_54.8	GGTCTCAGTGTTGGTGCAATCAGACTATCAGCGCCTCGGTTCTCTGTTGCAACCCCCAAGACAACGTCCTCTTTGTGTAAGCCACCCTTAAACAGGCGTACGATACTTCACGAACCACCGACCGCCGCTGCCCGTAATCCCGAATTGCTGAGACC
SYN_GCBIN_6_SEQ_1_02_48.4	GGTCTCATTCGCCTCATAACTATCCGGCTTTGCATAGTTAAGATCAGAGGGTTTCTGTAAAGTCCTCCCCACACCGACAATACTCGATACCCTTTGACATAAGAACTAAGCTGAGGTCGATGAATTAAGACCCCCACGCGCAGTTCGCGCAATGAGACC
SYN_GCBIN_6_SEQ_1_03_49.3	GGTCTCATTTACTAGGACTCCAATCTGACAAAGCACGGGTTCAAGCAAGACAAGTGTATCCAGTTCTTTTAGACCGCCAGACATTTCTATACAATAAACCTAATCCGGCGGTGTGGCTTTCTTCCCGGTGGGACTCGCTGTTCCCCGTTCGTGAGACC
SYN_GCBIN_6_SEQ_1_04_44.0	GGTCTCATAAATTCGATATGTTGAGCAACGGGAGTCATGTACATACTGGGGCAGCTTTATTCACTTTCCCTTAAGCCTAGTCTGTCCTAGCGCAACAGTAGGTTATTAATCGATTTAAGCATGGAACCTTCTAGACAGAACCCCCATGCTATTGAGACC
SYN_GCBIN_6_SEQ_1_05_55.3	GGTCTCACTATTTGCGACCCGCGCAGGTGTTTACAACTGTTATAAATTAGCCTCCCGACACTACAAGCCCTACTGATGGCCAGATCGACCAAAGCATCACACCTAAATGCGGGGCGAGGCTCGGCGACGACTGGCTTGTTCTGAGGGGCCGATGAGACC
SYN_GCBIN_6_SEQ_1_06_58.3	GGTCTCACCGATATGTTTCGCGTGTGCTCCATCTTCCCGTGATGCAACGTGCCAACCGTTACGCGTGAGCGGGCACTGAAACCAAAGACGCTAGGTAAGTACCCCACCGGTGTCCCAAAAGGAGTGGCATGTCGTGACCTCGGTCGGGCTGAGACC
SYN_GCBIN_6_SEQ_1_07_54.4	GGTCTCAGGGCGGAGCGGGAGATGGAATGCCAAACCCGTGCTTCAGGACTAAGATTCCTTTAGTCTGTTAAACCGAGGACCCACATTGAGGTTCCGAACCAGCTGCCACAATCCACGCCTACTTCAGTGGTATTCGCCATAGGTCCCACACTGAGACC
SYN_GCBIN_6_SEQ_10_01_55.	GGTCTCAGTGTGCATCTACGCCCATAACTCACCACTGCGGTCAATCCTGCAACCCCCAAGACAACGTCGCATTAGCGTCATTGCCTAGGGTCAACGAGTGGAGCACGACCCTGAAATGCCATCGGTCGCAACTTGGCGTCATAGTGAGACC
SYN_GCBIN_6_SEQ_10_02_46.	GGTCTCAATAGATCAGAAACCCAATAATCCTTTCCAGCGCCCCTGCAATAGCAAAGGAGGTTCTGTATTCCGCTATCTGGCACAATTTAGGAGATCTCTGTTGACCGTGCATGACCCTAAATTATTGTTCTGGACTTAAGAGTCGGCTCCTCTGAGACC
SYN_GCBIN_6_SEQ_10_03_45.	GGTCTCACCTCTTTTCAAAGGGTAATCCGGGTCCACTGCATATCACATTCCAAATAATTTCCAGACAATAGGAAGTAGCTCTTTCTAATTAAGTGGCTAAATGACGCACTACGCACTGTTCTGAGCGATCGAAGAGGTGCTGGATGAGACC
SYN_GCBIN_6_SEQ_10_04_54.	GGTCTCAAACCCAAGATAACAACGGCTTCCTCAACACTCTGCCAGGGTAGGTGCAGAGCGCATGGAGGTCAACCCAGGTTCGCTGCAATGCAACACGACCTTGGCGCCTTTGATCCTCGTAGAGATGCATGGATCTCGACATGGATCCATGAGACC
SYN_GCBIN_6_SEQ_10_05_49.	GGTCTCATTTCTGCTGCATAACACTCAGTGCCTTTGCCAAGAGTAGACTCCTGACAGAAAGACTCCTGCCGTAATCATGCTTCGAGGCACTGGGTGCATGGATCCGAACTAATTCTACTAGCCTTAGATCTTTCGAGACGATCCTGAACCTGAGACC
SYN_GCBIN_6_SEQ_10_06_57.	GGTCTCACCCTATGCTACCGTTGTGGCAGCTGGTTCGGAACGCAAAAGCGTACTCATGGCTCCACCGCCGAAGATCCTGTTGCCGAATATCACTGACTGCCTTCGACAGGCTGGCTTCCACCCCTTAGTGCCCAGGTGTATCGGCCCTTTCTGAGACC
SYN_GCBIN_6_SEQ_10_07_51.	GGTCTCAAGGGCGATGTGTCCGTCAGCTTTTGACACACACACACACACACACACACACACACACACACACACACACACACACACACACACACACACACACACACACACACACACACACACACACACACACACACACACACTGAGACC
SYN_GCBIN_6_SEQ_11_01_57.	GGTCTCAGTGTCCACAACTTGGTGAGCATGACTCCACCTTTCGCTGTTGCAACCCCCAAGACAACGTAGAGTTGGACGTCGAGATTGCCTGTGACACGCCCAAGGCGAGGGCGTCGCCTAGCTCACATACGTCCTCCGACTATGAGACC
SYN_GCBIN_6_SEQ_11_02_55.	GGTCTCAACTATAATTTAATTAAGATTACCGCAGGACGCCCACGAATTGGCCATACGATACGCTCCGTAGCTGCGGAGCGTGACCAGCTCGTCCCGCTTGCAGCTCCGAGACATACGACTTCCGACGCATCCGCATTATGGCCGACGGGTGAGACC
SYN_GCBIN_6_SEQ_11_03_58.	GGTCTCACGGGCCATGACCGTATGACCACCCAGGCTTAGAGGCAGTGACCTCTGAGCCATCCCCCCAGGTGCTGCCGTCAGGCGACAATTAACGGCATGTCCTATCGCGCAAAAGAATCTCGTGTCGTGCCGCCCATATGTACTACCTGAGACC
SYN_GCBIN_6_SEQ_11_04_60.	GGTCTCATACCGCACCAGTACGTGCCCGCGAGTTCTGAGGTCGTTCCCCTCTCTAAGTGTGGATAGCGACCCTGCCGCTCCTCGCAGCCAGCTGCTGAGTTGGGCATCGCCGGGCGGGGACGTGTTTTTAAATGCGTCTTCTTGAGACC
SYN_GCBIN_6_SEQ_11_05_60.	GGTCTCATTCTCGTGTACGTGCCGCCTGTGCTGTCCCCTCCCGCAGCCCCGCTAACAGTGCAGCCCGCGATGAGGGTATGGTAGGCATTAGGCTCATCCAGACGGTGCGTAACGGATCTTATTGCGAACGCCTTCGGTGCGGACTGAGACC
SYN_GCBIN_6_SEQ_11_06_55.	GGTCTCAGGACAGAAGGAACCCCACGTTTCTTAACCTGCCGGTGAGACTCTCGGGCGCGTGTCCTTCTCTTTCCGAACCAGCTGCCACAAGGCTACCCACTGCGCCATGCTTGAAGTTACTTCGAAACACACACACACACTGAGACC
SYN_GCBIN_6_SEQ_12_01_60.	GGTCTCAGTGTCGAAATCCAACAACGTAGGACCCCGATGTCACCGTCTGCAACCCCCAAGACAACGTAATCTTGTTGCAGCCATACTCCCGCAACGTGAGGCCCGAAGACGGCGCCGCTACGCGTACTGGCCACCACCTCGGGTCCTGAGACC
SYN_GCBIN_6_SEQ_12_02_72.	GGTCTCAAAGCACGCGTGCAGCCTCGCCGGCGACTACAAAGTTGGGTGCAACTCTCCCGCCCGGGGACCGGCGGCGAGGCGGCCCTCCCGGCCCGTACCTTACCCCGCTCCCCCGGCCTCCTCCGATGCGTCACCTAGGGCGGCCCCCGGACTGAGACC
SYN_GCBIN_6_SEQ_12_03_66	GGTCTCATTCGGCTACGGCGGTGCAACCGATCCTGGGGCCTCCTGATACTGAACCCGGTGAAAGCGTGGCTCCTGGCCCGCCGGGCTACCGGCGTGAGACGCAGACGGCCGCTCCACTCACGAGCACCGTCGCAGATCAAAGCTGAGACC
SYN_GCBIN_6_SEQ_12_04_68.	GGTCTCAACCAAGTACCACCGCGGCGGCGACCGTCGCTCGGCGGCGTGGGACGTTACGTTCGCTTGCCGCCCGCCAGCCCCACACCCGGCACCAGTAGCATTCACCTGGCCGCTTCGTTCTGGTGGTGCGGTCCCGCCTCACGTTCGTGAGACC
SYN_GCBIN_6_SEQ_12_05_65.	GGTCTCATGGTCGAGCCCGCGGGTGCAGTGTCCTAGGAGTTCTCCCTGCCTGTGGCTATGTCGCCCTAGCCGACGGATCAGACGCCTAAAGGTCCTCCAGCCTACGGCCCCTGTATGGCGGCTGCCGCGGCGGCCCGGTTCACCTTTTGAGACC
SYN_GCBIN_6_SEQ_12_06_61.	GGTCTCACTTTCCGCACCTCTATGCTGGCTCGCGTCGCCCGTTTCATCCACTCCGGCCAGCAGAAATCCGACCTAGTCGAATGAGCGCGGCCTCAGACATAGCGTGATCTACACACGAGGCGTTTCTCCGACCACGGGAGCCCCCTGTGAGACC
SYN_GCBIN_6_SEQ_12_07_62.	GGTCTCATCCCGCATGGACTTGTGGCAGCTGGTTCGGAAAATCAAGTTGAGGGCCATATCCTGCCCCCGTGCACCCAAAGCGGACCCGGGGTTATCACCCAGGCGCCGTTCGCACCACCGCTTATTGGTTGGCTGGCGCGCCCATGGGCAGGTGAGACC
SYN_GCBIN_6_SEQ_12_08_51.	GGTCTCAGGGAAGACATACGGTGCACTGAAGCTTCACACACACACACACACACACACACACACACACACACACACACACACACACACACACACACACACACACACACACACACACACACACACACACACACACACACACACTGAGACC
SYN_GCBIN_6_SEQ_13_01_56.	GGTCTCAGTGTTAGTACCTGACGTAAGGGGTTAGCCAGAGCCCTCCATGCAACCCCCAAGACAACGTACAGTTAGCCGCAAGACACGGAACGCATCCCGCCCACGACATCCCGTGCGAATTACCGGCCATACTCGCCCACCTATCTATTTGAGACC
SYN_GCBIN_6_SEQ_13_02_67.	GGTCTCAACCTACCGCCCCACTCCCAGTGGCGGGTCCGCACAACGACCGGTTCCTCGGGCCGGGAATTCCACCGCTGTACGTGGGGGGGGCAGACGCACTTCGTGTGCGCAGCTCGCGCGCCGTCCTACACAGCCGACCGAAATATGAGACC
SYN_GCBIN_6_SEQ_13_03_68.	GGTCTCACCAACAGAGGGGTCCCGGCCGAAACGCGCCCATGGTTCTCGTGCCCCCCGGTTCAGCGGAGGAATCCCTCCCCGCACCTGCTGCGACACAGTCGTTGACCCCGCGGGACGCCGCGCCTGGACCGCCAGAAGAACCTTGAGACC
SYN_GCBIN_6_SEQ_13_04_67.	GGTCTCACCCGAATGTCGACCAGACCCCCGCTTTACCGGCACCATGGCCACTTGCAGGAGGCCGAGCCCCTGCCCCTGTGCTAGAGCTGAGTCGACGACCACGGGCTCGATCGGCGCGCCAGAGGAGCTTCCCGAGCCGCGCCCACACCAATGAGACC
SYN_GCBIN_6_SEQ_13_05_65.	GGTCTCACGGGTCGCCCGTCGGCCTTACCAGCTCCATCGGTTCTCTCGCTCTTGGGAAGCGGAGACACGATTCTGGCGCTCGCGCCCTGCGACCCCCGGCACGACCAATCGTCCCAGGTCCCGTGCAAGCTTTTCGAGTTCCTGAGACC
SYN_GCBIN_6_SEQ_13_06_58.	GGTCTCATTCCCAGCCCGAGGTCAAGACGTCAAATGCTGTACATCCATGCCTCAGCCTTAGAGATCCCAGCCCGGCACATGAACGTGCGCGCTCTGCCGTGTTGACGACCGAGTGATGGTATCCGGGGCGGCTTTCTGTTTCCGAACTGAGACC
SYN_GCBIN_6_SEQ_13_07_51.	GGTCTCAGAACCAGCTGCCACAAAAAAACGGCATTGGGTTCGCCTTTCCTCGCACTCTAACACACACACACACACACACACACACACACACACACACACACACACACACACACACACACACACACACACACACACACACACTGAGACC
SYN_GCBIN_6_SEQ_14_01_59.	GGTCTCAGTGTTGTCGCTTAAATACCGCATCAACTGGGTGGCAGCTTTGCAACCCCCAAGACAACGTCCAGTTGACTCGGAGGAGGGTTTCGCTCGGCCGGCTCGCTTTAGCACGTCGCTTTCCCGTAGCGCACTCGGGGCATGAGACC
SYN_GCBIN_6_SEQ_14_02_61.	GGTCTCAGGCACCCGGCCATTACGTAGAGGGGACTAACGAGGCAGGCGTTCCACTAGTCGCCTCTGCTCTACGGCGTAGCTTGGTGGCCCACCAGATACCCCAGCAATCCCTCAGTCCGATCGAGCATGGAGGTCCCCCTTTTGAGACC
SYN_GCBIN_6_SEQ_14_03_49.	GGTCTCACCTGCCAGACACTGCTGCCTACCGATTGGTCAGCACTATTATCATCTACCCAGGTTGCCTGTGCGTACGGTCCCAGAACTTAGAGCTTTATGCTGACTAACGCGCAACCTACTTGATTTGGCATTATGGGTCTTTGAACAAAGTGAGACC
SYN_GCBIN_6_SEQ_14_04_59.	GGTCTCATTATTACCCGCCGCGGCGATCCCACCAGCGGGTGGTTATCTAAGTTTTCCCGCGGTAGTGGATTTGTACTGCCGTCTGCGGTCGTACACCCCCAGCAACTTCGGTGGCTTGGGCAACTTGATCAGGGCATGCTCCCGCCTGTGAGACC
SYN_GCBIN_6_SEQ_14_05_58.	GGTCTCAATAACTAACTTGCTCGAGGTGCCCTCACGAACTCCATCGTACGCTGTGACTCTACCAGGAGTTCTAATGCGTGCCGTCGCGCCTTGTACCCGCGAACGCGGCCGGGTCGAGGGGTGAACTTATTGGACGCTCTTTCAGCCCTGAGACC
SYN_GCBIN_6_SEQ_14_06_61.	GGTCTCAGCCCGGTTAGAGGCCAATACGGGGCCTTCGTGCGTCAGCGCTGGCTACACTGACCTTCCCATCCACGTCCATCGGGTGACCGTTCCCCGGTCACGCACATTAGCGTGAAGTCCAAAAGACGGGCTCGTTGCGGTCGGAGTCTTTGAGACC
SYN_GCBIN_6_SEQ_14_07_51.	GGTCTCATCTTCTGGTTCCGAACCAGCTGCCACAAAAGCCTCACGCAAAAAGGGAAGACCGCTTTCAGGAAACACACACACACACACACACACACACACACACACACACACACACACACACACACACACACACACACACACTGAGACC
SYN_GCBIN_6_SEQ_15_01_57.	GGTCTCAGTGTACTCCCACAAATCATGCATCATGCCTCCCTTTGCGATGCAACCCCCAAGACAACGTTCTGTTGAATGGCGTCCCCGAGCACGGTAGGGGACGGGCAACCTCTTTGTAAGCGCACGGCACCGACGCCGCTTTTGAGACC
SYN_GCBIN_6_SEQ_15_02_69.	GGTCTCACTTTCGGTAGAGGTCGCTTCGTGCCGCCCTCTAGCGCCCCGGGACCCTCGGATTACGTGCCCGGTAGTCACCGGTGACTCGGTTAGGCGGCGGTCAGGACCGCTTGCTGCGCGCCCCGGGGTGACAGTCTGCGCCCCCTGAGACC
SYN_GCBIN_6_SEQ_15_03_65.	GGTCTCACCCCCGGCGATACCATACGGGACGCGGCGGTTTACCCGCACCTGCTAGGGCTGCGAGAACGTACTGTGAACCACCACCTGCGAACCTCAGTGTCCCTAGCGCCGGTGCAGGTGCAACCTGGCCTCACGGCCCCTCCATGAGACC
SYN_GCBIN_6_SEQ_15_04_64.	GGTCTCATCCACTCTGCGCATAGGGGATCGACGCTAATATGTCTCGGCGTCCGCATGCCTTCGCATAACGGCCGCCTTCCTAGTGCCTGCAGCCGCGTACCTAGGGGGGGCCAGCATCCCCAGGGACCGACGGGCGGTCGGCTAGAATGAGACC
SYN_GCBIN_6_SEQ_15_05_65.	GGTCTCAAGAAGCGGCCCGCGGTACTAGGGAGCTAGGTGGCACTGGGCCAATCTGCTCTCGGCTTGCTCGTTGTGCGCGCGGCCTCCAGTCGCGGGTTGATACCCCCCTTGTTGACCGCTGACTGGCCATACACGTCCCGCCTGCTGAGACC
SYN_GCBIN_6_SEQ_15_06_70.	GGTCTCACTGCCACGCGTCGACGCGGAGCGAACCGGCCTACCGGGTCTACACCGTTTGGCCTCCTCGGCCGGGGGTTCGCAAGGTGGACCTCATCTGCGGGTCTGAGGGGACGGGCCCTAGTCCCGCAGCGCCGCCCGCGCGCAGATTTGAGACC
SYN_GCBIN_6_SEQ_15_07_50.	GGTCTCAGATTCTTCAGATTCCGAACCAGCTGCCACAATGACCAAAGCCTCCAGTTGTGATTGTGACGTGGTGTACACACACACACACACACACACACACACACACACACACACACACACACACACACACACACACACACTGAGACC
SYN_GCBIN_6_SEQ_16_01_60.	GGTCTCAGTGTCGGGTCAGAGCCTGAAGATTGTATCGGGAGCAATGCTGCAACCCCCAAGACAACGTCAGTTTCTCGCATTGTGAATCCGGGCCCTTGTCGGCGGACGCTGCGAGGGTGTTGCGTCGTCCTACGTCGCGGCGATACGGTCGCTGAGACC
SYN_GCBIN_6_SEQ_16_02_65.	GGTCTCAGACAACGGTCGCCACCCAGGAGCCTACCGCCTAAGGGCTATGAAGACTGCCCTCGGATCGGGGCGACTCTTAGGTCTGTCCGATGCTTCACGGCCCCTTGGGCCGTCCTCCAGCGCGTCCACCCCCGGGTTGGCCAAAGGGCGATGAGACC
SYN_GCBIN_6_SEQ_16_03_66.	GGTCTCATGTCCGAGGGGCCACGAGGCCCCTGGAGGCCGCACGGCTCCGGTCGCGCGACATCAATTGATCCTAACACCCGCTGCTCCCCCGACCTTTGATGCGCGTCGCCCCGGCGCCGATTCCGTCGACCATGTCAGACGTGAGGCTAATGAGACC
SYN_GCBIN_6_SEQ_16_04_63.	GGTCTCACACCGGTCCTGCCATGTGATAGGGCCACAGCCGTCGTCCGACACGACTTGCCTTTACCAGTCGTGAGCCCCCGCACGCAGCACAGCCGGCCCAAGCGCGTTCCTCAGGGCACGGGCGTTTCTTCGGTATGGGGTTGTCTTTAGTGAGACC
SYN_GCBIN_6_SEQ_16_05_62.	GGTCTCAGAGGCGTAAGCGGGTATCTCCGAGTATAAACAGATCCGGGCGCGCACAAACACAGATTCAGCCCTACCCGTTTCCTGCCACGTGCCGCGCTGTACGCCCCGCTACCGGGACGGGACTGCGGCGCATCATTCGTCAGCACCTCACCTGAGACC
SYN_GCBIN_6_SEQ_16_06_61.	GGTCTCACCCTGTCCCACGTGATCACGCCCCACGGAATGAGGCGCGCCCTCCCATTCCCCCAAAAGCGTTCGTGGGCGTTCGGAGGGTCGTCCCGCCATGATTAACGCCCACCAAATTACTAGGCATCCATGTAGCCTAACAGACGGGGAGGTGAGACC
SYN_GCBIN_6_SEQ_16_07_56.	GGTCTCAAGGGCACGCCTACGTACTAGATCCATCGTCCGGACCCCAGCGTCTCTGTCGGCACCAATTCGTCAGATTTCGGCCGAGTTACTGTTCCGAACCAGCTGCCACAATCTCGAGTGCGTGGAGTGTTCGTGTGGGAAACATTGACACTGAGACC
SYN_GCBIN_6_SEQ_17_01_53.	GGTCTCAGTGTACACTAATCTCGTCATGGGCTGCGTTCCTTCCGTCTTGCAACCCCCAAGACAACGTATGCTTAAAGCAGAGGTGCTTATAGCGGAGGTCCAGTGGGCCCGGCCAGTTGGGTAGAAATCACAAACTTTGGGCCAACTGAGACC
SYN_GCBIN_6_SEQ_17_02_50.	GGTCTCACAACTTGAGAGTGCGCGGAAAGCCGATAACCAAGTACGTTATACCATGGACACCGGATGGGTAATTACTCTGGCCCGGCTATCGTATCTCTAGAGACTTAGATCGCTACTCACCCCAATCCGTGGTTACTGTACCGATGAGACC
SYN_GCBIN_6_SEQ_17_03_47.	GGTCTCACCGACATCTTAGATAAAATTCTTGGGGTGGCATGGAGCACACTATGGTGTCGCTGCACTTCCCAGGGTTCTCTCCGCACAGTACGGTCAATATCCTTGTATGTTGTGCGTTCAAATTAACGGGTTACGCATCTCCATATTTTGAGACC
SYN_GCBIN_6_SEQ_17_04_56.	GGTCTCACCCTGCTCCATAGCTTCCGGCAAGGGCCACATCTGGGCCTACAAGTCGCTCGGTGGCGCTAGAACGAGCCTCAATTGTGGCAGGCAGTCCCCCATCTCGAGATCTCATAATTTAGCGGCGTACAGGCGTGCTAAACAAATTGAGACC
SYN_GCBIN_6_SEQ_17_05_50.	GGTCTCAGATAATATGGCACAGCGCAAGAACCGACCAACTCTCTACCTCAACGTAATCGTCTGTGAGGGAGCCTCGAGCGTGTCCGTTTAATTCCTAGCCTGTCCAAGGCGGCTGCTACTTTAAACTAGCTCAATCAGTTCGAACCCTTGAGACC
SYN_GCBIN_6_SEQ_17_06_42.	GGTCTCATATCGCGTCGTAGACATTAGTGGATACCGTCCCCATCAGTAATGCCGATGATTCAGGGATACTGATCTAATATGTGTAAGTCTAGAGGCTAAAAGGATTAAATCCTGAACACTTCACATACGCAACCAACTTTTTGCATTTCCTGAGACC
SYN_GCBIN_6_SEQ_17_07_52.	GGTCTCATTCCGAACCAGCTGCCACAACAGCGTTCAAGCTTCGAAGAGCCAGGGAACTTAGGGACACACACACACACACACACACACACACACACACACACACACACACACACACACACACACACACACACACACACACACTGAGACC
SYN_GCBIN_6_SEQ_18_01_59.	GGTCTCAGTGTATTTCGGTACCCCTTGATAGGCGTCCACCGAGATCCTGCAACCCCCAAGACAACGTTCTATTAGCAGACCGCCGGGGTCCTTGGGGAGCAAACGGCCACTGGAGCCAGGGTGATCAGTCAGGTAGCGCCGCCTGCACTATGTGAGACC
SYN_GCBIN_6_SEQ_18_02_68.	GGTCTCATGACGCGCTTAGACCCCTGGACCCAGAGCGGGTGAGAGGGGCCGACTCGGTCGCGGACCCGCCGCGCTCTCCGCAAAGGGCTCTATCCGCTGTATCGCCGGCCTCCTCGACCGGGCCGCGTAACTCACGGGGCACGCCTGACATATGAGACC
SYN_GCBIN_6_SEQ_18_03_63.	GGTCTCAGTCACGGGCAACCAACCGTGCAACCTTGCAGACCGGGTGACGTCAGAGACTACGAGTACCGGCGCAATTAGAGCACGCCTTGCATAGCTCCGGCGCGCAACTGCCCAGTCCCAGGCTCGTGTCGTTGGCGAGCGCCAGCGCTTTGAGACC
SYN_GCBIN_6_SEQ_18_04_65.	GGTCTCAGCTTCGATCGCATCCCCGCCGGTGTCAACGCGCCGGGGGAGTTCCCGTGTGCCAGGAACTCCATCGGCCGACTTCGGTTCTACGCAGCTCACTAGGGCACCCCATCACCCGCGCAGCGGGGACCCAAGCTCAACGCATGGTTGAGACC
SYN_GCBIN_6_SEQ_18_05_61.	GGTCTCATGGTTCCGTGAGCAAGGGTCGGGTACCCCGGTCAGTTGATGTCCTGAGAACCCACATTGCACTTGCAGTGGACCCCTCTACATCCATCACGAGAAGCTACGGCGGCTGTGGCCCACAGCCTGGCCTAGAGGGGCTAGGCCCGTGAGACC
SYN_GCBIN_6_SEQ_18_06_54.	GGTCTCACCCGAAGTATCCCGAACCTATAAAATCGGTGTGGCTGGGTGCCAACGGCGCATGCAAGGGCGGAATGCTTTTAGATTCCGAACCAGCTGCCACAAGCCGTTTATGTCGTTCCATCCACCACCACTAGCACAACACTGAGACC
SYN_GCBIN_6_SEQ_19_01_56.	GGTCTCAGTGTTGCGAGCAAAGGATGGTTCTGTTACTTCGTTGCGGATGCAACCCCCAAGACAACGTAAAATTACCAGGCCTCTGGATCGGGGGCTGGCCCATGCGCGTTTGGAACAATGGGGGAAGCACTTCCCGACCCTCTGTGAGACC
SYN_GCBIN_6_SEQ_19_02_66.	GGTCTCATCTGGCCTGCGGCGCTCGCTATGTCCGATTACGGTCCAAAGGACAACGCGGATCGCGCCCGAGTGGCGTCTCCGGACCGCCGTGTACCGGCCCCGGTAAATCGGACAGATAGCCCCCTTAGGGTGTGCCTGCGACGGCCGCCACCTGAGACC
SYN_GCBIN_6_SEQ_19_03_69.	GGTCTCACACCCCTAGTCGCGCTTGGCGGCCCTTTCAGCGGCTGGGCAGTGCGGCGGCCTGAAGATACCGTGAAGGACGCCTCACCCATGCCCCAGGGCACGCGCCACCACTCCCGACGGGCGCGCTCTGATGCCACCGGCGTGCATGAGGTTGAGACC
SYN_GCBIN_6_SEQ_19_04_68.	GGTCTCAGCCCAGGCCCAGAGGCTTCCCTACGATTCGCCGGGCGCGTAACGGCGTCTGGCGCACGTCTCTACTAGGTTGCCGCAGGTCGCGGCGTATGTCCCGCGGACTGCTTACGCCCGCGCCGCGGCTGCGTCTTGCAAGGTGCCGACCTTGAGACC
SYN_GCBIN_6_SEQ_19_05_71.	GGTCTCAGGGCTTATAAACGGGCGTAGCTTTCCGCCCCCGACCAGCGCGGGTCCGCACGTGCGCCGCGGCGGGAGTACCCGGGGGGACGCGCGGCTCCTGGGGGGCGGACACGCGCCCCCGCCCTATGCGCAACCTGTCGCTCAGAGACTAATGAGACC
SYN_GCBIN_6_SEQ_19_06_55.	GGTCTCACTAATCGGGATGGCGAGGAACAATAGAGTCGTGGGCCCTGGTGCGCCCGTTACGCTGGTTTTTTTTTCCGAACCAGCTGCCACAACTCAAACCAGCGACATCAAGGGTCGTCATGGTTCGGACACACACACACTGAGACC
SYN_GCBIN_6_SEQ_2_01_52.3	GGTCTCAGTGTCTGTGGCATGCAAGGGGTAGGAACATTGGCGGTAAATGCAACCCCCAAGACAACGTAACGTTGAACGAGTCCCGCTCACTGTCCAACATAAGAACGGGGCGAGTAACTTCAACAAGGTGCAGGCAGCACATAATGAGACC
SYN_GCBIN_6_SEQ_2_02_57.3	GGTCTCAATAACCGCATTCGCGACCCCTGTTGGGGTAGATGGTGGGCGGTACCCTATTATGTATCACGCCCACCGTATCCAAAGGCCGGCCGTGCCACTGAAATAAAACACTTGGTTGGCTGCTACCGTACCCCGGGGGAAGGTGAGACC
SYN_GCBIN_6_SEQ_2_03_62	GGTCTCAAAGGCCGATCCGACGCCCGTCACGAGCGAGAAGTACCGTCCTCATGCGGTCTACAATACGACTGGACCACAGCGGGCAGTGCCCACGGGCCACTCACTGACTCTACGATCCGACGTGCCGTGAGACGGCTTCGTTCTGAGACC
SYN_GCBIN_6_SEQ_2_04_56.9	GGTCTCAGTTCAGAAACCCCAATCTTCGCTGTGGTACCCCTTTTCCCGGGGCGCGTAAAACTCCCAGCACGGCGTCCTCCGTCCATCAACTATGCATTCCACCCGTTCGGTATAGGGGATAGCCCCCACCAACTCCTTGTTGGATGAGACC
SYN_GCBIN_6_SEQ_2_05_57.6	GGTCTCACCCGCGATGACAGCGCCGCACCAGTAAGCTATGACGACCCGGAAAGGCCGCGGTACCGGAACCCTGTGGCCAACTAGCACTCCATCTCCACAAGATTAACCGCCCGAACGTTCGTAGGCTAAAAGACAATGTGTCCATGAGACC
SYN_GCBIN_6_SEQ_2_06_65.1	GGTCTCACGGGACTTGCATCGGTGGCCAGAGCTGTTCGTCCCGGCGCGCGCGACCTCCGCGGTCTGATAACTATGCCAGCGCTCGCTTCACCTACGGGGGTTGCGTTGGCCCCCCTGGGTGTGCGCTATTGGCCGACTAGTAACCTGAGACC
SYN_GCBIN_6_SEQ_2_07_56.9	GGTCTCAAACCGGGTGATAGTGGCCCGTTCACTGCAGCACGGTTCGTGGAACCCACGCCGGCCATTCATGCAGTTACCGTCGTTCTTCGTTTTCCGAACCAGCTGCCACAACTTCTCAGCGTGCATACTGTTCACCGAGCCTCATCGACACTGAGACC
SYN_GCBIN_6_SEQ_20_01_61.	GGTCTCAGTGTCTAAAGAATTCGACCGCTAGCCGTTCGCATACCCCGTGCAACCCCCAAGACAACGTCGGCTTTTCGTGGTGCCCGGTGTGGGGGTCCGAGGACGGTCGGCATCCCCCCCGTGTGTTGGACGAACACGTCTCTGAGACC
SYN_GCBIN_6_SEQ_20_02_57.	GGTCTCACGGGCCCTCTAATTCCGGCCGCGGGCTGTCATGTCGCAGCAATCCTGCATCTTTCTACTAAGCCTTCGCACTACAACCCTGGGTTGCGGGACGCCAACTTTTCGAACAGAACAGTTCCACCACCGGGTGTGTGAGATGAGACC
SYN_GCBIN_6_SEQ_20_03_61.	GGTCTCACCCGACAGGTGCGACACTCGAACCTAGTAGGTCGTGCCCGCAGCCAGCCTCCACGAAAACGGACGCGGCGTTTGCTGCTTCCGCATGATTGTCCGACGACGGTTCGAAAGGGCTGCACTTTGCCAGTGCGGGTTATGAGACC
SYN_GCBIN_6_SEQ_20_04_57.	GGTCTCAGTTAGAAACTTGGAAGTTCTCCCCCTGCGGGCTTCCCTACTTGCTTTGGCCCGGCCCTGGTACTGAGGGTGCCATTCAAGCGCGGTCTAATCAGTCCGAGAGGTCTGCTTCACTGGGAACAGCTGCAGCCAGGTTTGAGACC
SYN_GCBIN_6_SEQ_20_05_62.	GGTCTCAACGGCGCCCCGTATCTCTCGCAGGAGCGCCAGGGGAGGGGTCCCACCGTTGCGGTCGACCGACTACGGCAGCCTACACAACCGTAGCCAGTTGGAACTCACTTTCTCTGACCTACGTCCTCGCTCATAGGACGAACCTGAGACC
SYN_GCBIN_6_SEQ_20_06_55.	GGTCTCACCGTGTCTGTTAACTATACCGACATTGTCTTTGCCGAGAGCTGCTGATGTTGCCAGCGGAAACTGCATCTGCACGCCCGTTGGCTATAACAGTGTCGCTCCTCCTCGGGGACATCCTGTGGGTCGAATTGCCGTTCCTGAGACC
SYN_GCBIN_6_SEQ_20_07_52.	GGTCTCATTCCGAACCAGCTGCCACAACGCGGAGATGTGTTCTGCTAGAGTCTGGTACGCAGAACACACACACACACACACACACACACACACACACACACACACACACACACACACACACACACACACACACACACACACTGAGACC
SYN_GCBIN_6_SEQ_3_01_55.4	GGTCTCAGTGTGCTACCGGCAAGTAGGTCCAGACAAATTAGCGTGGCTGCAACCCCCAAGACAACGTGCTTTTGTTCGAACCTTAGAATCCGGCGGCACTACCTCGTCGGCCTGCGGTAGTGTAGCTTGGGGAGCTTGTATCCCAACTTGAGACC
SYN_GCBIN_6_SEQ_3_02_55.5	GGTCTCAAACTGGCAAGCCCAACCCAGTTAGCTCCGAATTCACACCTCGGACGCGACACTGCGGCCGTGGATTCGGCGACGTGAAATTATATGTACGGGCACGACCTCTAGTGACGCATAATCAAACCTCGAGGGCGAACTCCCTTTGAGACC
SYN_GCBIN_6_SEQ_3_03_56.9	GGTCTCACCTTCCCCCTACGCATAAGAGATGTTATCTCGCCGACGGGTCTAAATACTCGGTGAGACTCATGGCAACTACGTCGCGTAGGCCTGGAATGCGGCCTCTTTTCCGACGATTTCCTCCGCACCGTGTCGCAGCGTGACTAGGGGATGAGACC
SYN_GCBIN_6_SEQ_3_04_57.0	GGTCTCAGGGATCCACGTCGGGCTACTCCGCTAGTCGCACAGCATCGCTTATGAGGTTCTGGAAGCCGCCAAGGCCACCCCCTTCGAGGACGCGTCAGAGACATCCCGATTTCTTCTGTTACTACAAATTTCGTGGACGGAGTGAGACC
SYN_GCBIN_6_SEQ_3_05_58.8	GGTCTCAGGAGAGGTATTCTCTAGGACCGCTCGAATCTCAGCCGAGACAAGTAACGGATATCCCCTCCAGTCACCCGAACAACAGGCCTGTTTCGCCTCGTGACAGGCCCGTTCGTCCCTACGAGCGCTTGCGGCTGGTACCGCAATGAGACC
SYN_GCBIN_6_SEQ_3_06_58.5	GGTCTCAGCAAACTATAGGGCCAACCCAATCAGTACTCCCCAATATGGCTAGGCAGGCGCCCAAATGCGCCAGCTGCAGCTTCGGCCTCCGCCCGTACATCTGGGCTTAAACGGGGTCCACACGGTATCCCTGCCTCGTCCTCCTACTTATGAGACC
SYN_GCBIN_6_SEQ_3_07_53.0	GGTCTCACTTAGGTATAAGAGTTTCCAGACCGTACACCGCCCGGTCAGCATATCCTGCGAACTTAAGCTTCCGAACCAGCTGCCACAATAACGGATCCCTGAGGCACCCTAGAAGCGTCGTTACACACACACACACACACTGAGACC
SYN_GCBIN_6_SEQ_5_01_57.2	GGTCTCAGTGTGCAAATGGCTGCAGAGAGACGACATGGATGCGAGAATGCAACCCCCAAGACAACGTCCTTTTCGTAGTCATGGTCCATTGGCGACCCTCCATGCGGTCCTGTAGCGAACGGCATTGGGCGGCCGACGCGATGAATGAGACC
SYN_GCBIN_6_SEQ_5_02_57.1	GGTCTCATGAACACCAACTAGTCCACCACGAATCCGGTCCATTGGTCCACCCCGGATATGGATCCACGTAGTTACGCAGTGTTCCTGTGTCCCCCTTCACCGCGGCATCTCCAAGTTGCTCCGCCAAAACACAGTGGCTGGTCAGGGTGAGACC
SYN_GCBIN_6_SEQ_5_03_61.2	GGTCTCAAGGGCAACCACTGCTTTCGACTCAAGCGCCTAGCGTTAGGGTGGGCGGTTGCCGAGGGGTACCAACGAGCCTTGCTTCCTCCCCCCCGTGCACGTAACCTGGTCTAACCGCCAGGATCCTTCGTGCTGTAAGCTCCCAACCTGAGACC
SYN_GCBIN_6_SEQ_5_04_66.4	GGTCTCAAACCCTGTGTGCTCTCCTCTAGTGCGTGCTACCTCTCATGTGCGGGTGCTGCGCGGCCGGGTCAGGTGCGTGGCCCCCCCTCCCCCGCCCTCTCCCACCCTCCTCGCGAGCGACTCCGTAAAGACCTACCCGGGATGAATGTGAGACC
SYN_GCBIN_6_SEQ_5_05_60.5	GGTCTCAAATGCTGGGCCGGTTCTCCGAGCCCCAGAGCCACGGATACTCAGTAAGCCAGACACCTACGGGCGCTATCCTCTATATTGCAAATGCTTGGGGACATCCGTTAGGCACGCCTCCGTTAGCGCGACCCGAACCGCGGCCGCCAATGAGACC
SYN_GCBIN_6_SEQ_5_06_63.8	GGTCTCAGTCCTAGGGGTCTGACCACAGTTTGAAGGCCCGCGACCACGGCGGGGTCACACCTACTTCTCCCGCTCGCCTGCGACCAAGGCTACACACCCGCGAATAGCCTCCGCGTCGGAAGGGCGGATCCTTCAACCAGCTTGGTGAGACC
SYN_GCBIN_6_SEQ_5_07_53.3	GGTCTCAGGACTACGTTAAGGTTCCGAACCAGCTGCCACAACCGTCCAGCCTCGTCTATTAAACTCGGGACCACAGGACACACACACACACACACACACACACACACACACACACACACACACACACACACACACACACACTGAGACC
SYN_GCBIN_6_SEQ_6_01_55.3	GGTCTCAGTGTTCGTCCTCGGTTTGTGAGCTAGCCCCTAACAGTTCTTGCAACCCCCAAGACAACGTGCCGTTGCTGACGGGCTTTTCGCGCTGTTGGTCACACATGTATGAATGCGACCTTCCAGATAGGAGCGGTTCCATAGCCCCTACGTGAGACC
SYN_GCBIN_6_SEQ_6_02_53.4	GGTCTCATACGGTGGGAACGTTACAGCTTGAACAAGCCACACGTACCGCCATTTGGCAGCGCCCGCTAATCTCGCGCCAGTGAAAATTATGCGGGGCAATGGCTTGGCAACACGTCTAGCAGAGCTACCGATCCTTTAGGTACATGTCGAATTGAGACC
SYN_GCBIN_6_SEQ_6_03_49.0	GGTCTCACCATAGTTACGATTGTATGTACTCCGTAGATGAATTAACTATGCAACCGAGGAGATGTTTGGAAGGGACCATTCATTACAGAACAAGCCCCGAGCGTTCCTGCCTCAGCATGCGCAGTTGCCCTTTCTTAACGCGCGTTCCATTCTGAGACC
SYN_GCBIN_6_SEQ_6_04_48.4	GGTCTCAAACCGTTGCCCTGAGGACAAGGACACAGTCATCTAATTCTCCGTGACAGGGCTCTCTGCGGAGAAAAATTAGCATTGACTCGTTAGAGTTCGTACACTCAAAACTAGAAACGACTCTGATACCGCGACCCTTTTTCCTCTCCCATTGAGACC
SYN_GCBIN_6_SEQ_6_05_55.1	GGTCTCATCAAGCTGCACCCTGCGTGAATTCTTCCGGCTGGGGCGCCTAAATATTACTTGCTTTCGGGGGGCCTTTACGTAAAAAACACACTGGCTGATCGCCTCCCCACGACGCTCCCTTTGGTCCCGCAGTTACGAGACATAACCTGAGACC
SYN_GCBIN_6_SEQ_6_06_45.9	GGTCTCATTGATTTTTTTACCATTCGGGTCTGATAACAAAATCAGATGCATCATCTTTGCCTACTTATTGCTTTTCTGTCTGCAGCTTCGGCTTCCGAACCAGCTGCCACAATCGCTACCGTATTTATGCGTTCACGTCAACCCTGGCACACTGAGACC
SYN_GCBIN_6_SEQ_7_01_50.3	GGTCTCAGTGTGATGACCCTGGGTGTCCCTGCCAAAGTTCGAAAGTGTGCAACCCCCAAGACAACGTCACGTTGCGTAATTTCTCTCTGGCGCCGCAGCCATAACTATTATTCTAAGGGTCTTACCCATATAACTTGCAGCACAGCAAAGTGAGACC
SYN_GCBIN_6_SEQ_7_02_55.4	GGTCTCACGGGCGGTGACCACTTGCATCTTAACGACTACGCATGTAAATAACGATCATGGCGTGCCTCATTCAGCCAACTCCTAACGGATAATCGTGGCCTTCCCAGCACACCGAACTCGAGACGCAGCGTCGGGCCCCTAATGCGCTTTTGAGACC
SYN_GCBIN_6_SEQ_7_03_50.3	GGTCTCACCCGCTCTGTGCCCCCCTTTACTAGGAATTCTGAAAAGAGGGACGCCATTTCGTCCTTGGGAGCGCACAACGTCATGCGCTATCACTTGTCACATGTGCGGACATTGGCTCCCATCTCAAAAACTTATTTACCAGGTTATTTGAGACC
SYN_GCBIN_6_SEQ_7_04_57.3	GGTCTCATCAATCTACCTACATGACCTCTCTGGAAAATTGCATGCGTGCCCGGCTATTCGGGCGCCAATGTGGCAGCGCGCCACAGCGAGCGTCCAAATACCACAAGATCCATCCGCCCGGAGGCAGGGCCCCATTGTGAATATGAGACC
SYN_GCBIN_6_SEQ_7_05_49.6	GGTCTCATTCCGTTACCATGGTTCATTAGGCTCCCTGGACCGAGAGAGGATAATTATGTTATCTAGTGGCGTCTCTGACAACGCCTCACTTGCTTCAGTCAATCCAGTGTGCTCGTCAAATCTCGATGTGCGCAACGCCCATAGAGTCAATGAGACC
SYN_GCBIN_6_SEQ_7_06_49.0	GGTCTCAGGAAGGTCGTGTATCCATATCGCGTAGTGACGGATCATCGAGGATGCAAGAACCTGAAGTACTTTCCATAGTCCGATGTCAAATTTACTTATTGCCACATCACATTTCCCTTCACCGCTGGCCCAATAGACAGGAGAGGGCTGAGACC
SYN_GCBIN_6_SEQ_7_07_54.0	GGTCTCAGGGCGCTGAACTTATTAGCTTGCCGATGGCACGCTTCGTGTTCCGAACCAGCTGCCACAATGATCTACCTGTATCGGTCGCCAAACCCGACTCCAAACACACACACACACACACACACACACACACACACACACTGAGACC
SYN_GCBIN_6_SEQ_8_01_54.2	GGTCTCAGTGTGCAATTAGTCGGTCGACCCATGGGCAAGTCCATCACTGCAACCCCCAAGACAACGTTCTATTAGCTTCACCCATCTGAACGGGTTTCGCCGTGGGTCGAGGGTTAGTCAAGAGATCATCCGGAGGCACAGATGCTTGAGACC
SYN_GCBIN_6_SEQ_8_02_66.0	GGTCTCAGGGCAGGACATGACCCAAGGCGCCGCCAGGTGGGCTATCGGCGCCACCCCCGCGGATTCCGGATGTTCTAACCGCTTGGCGCCCTGCCCCGATGTCACCCGTAGTACGCTCCGCTTTGTGCACTTGGCCCGAATCGCGCCTAGCATGAGACC
SYN_GCBIN_6_SEQ_8_03_69.1	GGTCTCAAGGGTACCTCATACCACGCCGCCGGCTTCCGGCAGCGGGCGATGCTGCTAACCCTCCGCTCATCCGCAGAGGTGAGCGCGCGGGGGCGCTCCCCCCGAATCACGGTACGCCCACGAACTTGATACCCCCCCGGGCTGAGACC
SYN_GCBIN_6_SEQ_8_04_63.9	GGTCTCAAATCACCAGAGGTTCTCGAACGCTTCGCCCTGCTGGGTAGGTCGCAACGAGAAACCCGGCACCCCGCCCTGTCTTAGTACGGCCGCGAAGACATTAGTCAACCGCCGTCGACGGGAAGGGGCCCCGACAGCCGCAGCCAGAGGGTGAGACC
SYN_GCBIN_6_SEQ_8_05_67.7	GGTCTCACTTGTGGTCCAGTGCCGAGCGGCGCGAACGGCTCCAAGGCGGGCACCCCCCCGCGTTGCTGCGGTACAGCCGTGGATTGCCACCCGACTGCCACCGCAGCCACGCTGAGGGGGAACGGGTCAAAACCTCCGGGTCTGAATCTGAGACC
SYN_GCBIN_6_SEQ_8_06_65.1	GGTCTCACAAGAACAAGGTCCCCCCCTCCCGGACCACGCGGAGGTCCCTGCCCCGGTCCTATACGATCTGTGGATGGGTTCTTGTCTCACCCCCCGCGCGACGGGGGGTGTGGCGGGAAACACAGAGTTGGGCCCGTCCTAATGAGACC
SYN_GCBIN_6_SEQ_8_07_52.7	GGTCTCACTAAGCGATCGGCCAGCTTTTAGATTCCGAACCAGCTGCCACAACTTAGACGGTGCCACGATGAGTAATGTGCCTTGCCGACACACACACACACACACACACACACACACACACACACACACACACACACACACTGAGACC
SYN_GCBIN_6_SEQ_9_01_59.0	GGTCTCAGTGTTCGCAGTGTTCATGGGAAATACTTACCAGGGCAGCGTGCAACCCCCAAGACAACGTTGAGTTATCGGGTTGGACGAGCACGGGGGGGCACAGCGGATCGTAATCCAGACAACGCGCCGTGAAGTCGTGCGCCCTGCTGAGACC
SYN_GCBIN_6_SEQ_9_02_70.7	GGTCTCAGAGAGACGTGGCTGTTCGGCTTGCGCGCCTCCAGTAGGCCCCGCGCGTCTGCGCAAGGCCTGAGCGGACCCCGCCCGCACCCAGGGTCCGGCATCAGAACGTGAAGTCCCATGCCCTCCGGGGCGACGCGCACACCGGAGCAGTGAGACC
SYN_GCBIN_6_SEQ_9_03_68.3	GGTCTCATCTCCGGCGGGCGGCGCTACGAGGGGTGGGGCGGCCCGAACAGGCTCCCACCAGGCGTCGTCTTTGGGATTGTGTCGCGCCACGATAATCCAGCACCGGGCGCCCGTTGTCCCTCTAGCCGACGGCGCGTCCACTACTGAGCCTTGAGACC
SYN_GCBIN_6_SEQ_9_04_68.5	GGTCTCATGGGGGCGGGTGAATACCTCCGAAGTTAGCGAGCCTGCAGCCGGGCGCAGCGCGCCCCGACGCCAAGCGACCTGTACTCGTCGCTCGGCTAGCTCATGTACCGTCCGTTGCCGTAACGCCGACGCGCACCCGCTGGACGGCAGGCTGAGACC
SYN_GCBIN_6_SEQ_9_05_67.0	GGTCTCACCCACAGACGGGCCCACAAGTTGCTCGACGTGAGAGTGGCGCCATCTCGCACTGGCGGCCCGGCCTGCGAGACTCGACGATTCCGGCTCCCACTGAGGAGGAAGCGAGTGTACCGTGCTCTGCGGGGCCCGCGGACGATCAACGTGAGACC
SYN_GCBIN_6_SEQ_9_06_67.7	GGTCTCAGACCAGGGCCGATCACTTTGGGGGGGAGAGCCGCCCGACCAAACTCCAGCCGGTCCACGATCGGGCCGCCTTAACCCGCCGTTGCAGGAGGTGACGGGAGGGTCATCACTAGGCGCGCCTCCAACCTTGGGCCCCACCGCCGTTTGAGACC
SYN_GCBIN_6_SEQ_9_07_57.2	GGTCTCAGGTCTTTGATCCCGAGGTGCCGGCCTGGGCATCGTGGAACGCCCGGCCCCTCAACCGCTAGTACACGTACACGTTCGATTTCTCATTCCGAACCAGCTGCCACAATTTCATCCGCATAGCCCATGGCGTCAGTTGAAAGGTACACTGAGACC
SYN_GCBIN_7_SEQ_1_01_61.6	GGTCTCAGTGTGACAGCTAATTGCAGTGTGCTGGCACCTATCCAGCATGCAACCCCCAAGACAACGTATGATTTTTGCCGCGGGGGCAAGTGCGCGCTTCCGTCGCCCCTTCACCTCAGCTCGCGCGTCACGCGCGCCGTGAGACC
SYN_GCBIN_7_SEQ_1_02_73.5	GGTCTCAGCCGCGGCCGGCGCGCGCGACCGCGTGTGAAGGCCCTCTCTACGGTTGGAGGCAACCGGTCGCTCACCTCGGCGCACGACGGCTTGTAATGCGCGGCCCCGGCGGGCGCCGCATCCGCCAGGCATCGCCCCCAGTGGTTCCTGAGACC
SYN_GCBIN_7_SEQ_1_03_77.1	GGTCTCATTTGCGAGCCACGTCGCGGGCCCGTGGGGGGCCCTTGCCCCTCGGCGTCACAGTCGGCCCTACCCGTCGGCCCCCGGGTGCGCTCAGCCCGGGCCCAGCCGGCGGTCCGGAGAAGGCGCGCCCCGCGCCGAGGAATGAGACC
SYN_GCBIN_7_SEQ_1_04_77.3	GGTCTCAACCAGCGTGTGCACGGGCCAGGGTGGCGACCCCTCGGCGGGCCGCGCACCGTCGCGCGGCGGCGTACGCTGCCCCTCCTGCAGCTCGCCCCGGCCGACGGGTAGCCGACGGGCGCGGCGGCGCCCCTTCTCTGGCCACGGGTTTGTGAGACC
SYN_GCBIN_7_SEQ_1_05_72.6	GGTCTCATGGTGGACCGGGGTGGCGGCGCCGGCCCGGGGCACCGCCGTCAGCGTCACTCGGATCCCGAGACGCGCTGCGGGAGCCCACATGTCCCAACGCGCCTCAGGCCCGCGCTCGGTGGTCCTCGACGTTCTAACGTGAGACC
SYN_GCBIN_7_SEQ_1_06_78.3	GGTCTCACCCCGACCGCCGTTCCCGGGCCCCGGTCGGGCTCTTCGCGGCCGTCCGCGGCAGGCCCCCGGTGCCGATCCCAGAAGTGGCGCCGCCGCCGGTCGCCCCCCTCTACGCGGCGGTATGGGGCGGCCCCTGCCGTTTGAGACC
SYN_GCBIN_7_SEQ_1_07_69.8	GGTCTCAAAATGAAATTTGCAGGGCGGCCCCCCGACGGGCCATTACGCAGTCCCTCGCCCTGGGCACGGCGGCCTGGCTTCGGTTCGAGAGCCTGCGCCCGTCACGCTGTCGGGGGACGTCCCGCTCCAGGTCGCCCCCTGAGACC
SYN_GCBIN_7_SEQ_1_08_50.6	GGTCTCAATTTCCGAACCAGCTGCCACAAAGGGCACTAACGTCGAATTTGGTTGGCAAGCGATGAACACACACACACACACACACACACACACACACACACACACACACACACACACACACACACACACACACACACACTGAGACC
SYN_GCBIN_7_SEQ_10_01_64.	GGTCTCAGTGTCTGTTGACTGCGTATGAAGTGTCTCGCGAGGGCAAATGCAACCCCCAAGACAACGTCCGCTTACGTGGCAGAGATCCGCGGCCCTGCTCCGGTTGGCATCTCCGAGGGGCGCGGCGTGTCGCCGCCTCGGCACCTGAGACC
SYN_GCBIN_7_SEQ_10_02_71.	GGTCTCACACCCCGTACAGAGGCTCCCTCTCGGCTGGACCCAGCCAACTCTGGCGACGTCAGCCAGAGGACATGCCGAGACTCCAGGGATGCAGGGGGCCGAGCGCTCGCTGTCCTGGGACCGGGCCGCCCGAGCCTCCCGGGGGCGCCATGAGACC
SYN_GCBIN_7_SEQ_10_03_71.	GGTCTCAATCTCCGAGACGGAGGCCCTCCGGCCGGAGGGGACTCAGTGCGCGGGCGCGCACGGCTCGCTAAAATGAGCCAGTCTCCGCCGTACTCGCAGGCGTGACCTCGCCCGCCACCCGGCCGTGAGCCCACCCGGCGCTTGGTGGCTGAGACC
SYN_GCBIN_7_SEQ_10_04_67.	GGTCTCAGCGGATCTGTCCCGGAGATCGCCGTACAAAGGCCAAGGGCCCGTCTCTGATCTCTCATGGGGCCGCTCCCCGCTCCGGCCGCGCTGAGGGCCCGGCGCGCAGCCGTTATGCTTCGACTATCCACGCGCGGCACATCTTGAGACC
SYN_GCBIN_7_SEQ_10_05_67.	GGTCTCACCGCCGGCGGCCGTCGCCTGAGAGGTGACGGTTGGTCGGTCCTATACCCTAGTCAGGGGGACCGTTGAGGCCCCCATCCAACCGTCCCTAAGCCAGCGGGGCGATAGGCCACGCCACGGACGCTTGTCCCGCCTCGCCTTATGAGACC
SYN_GCBIN_7_SEQ_10_06_61.	GGTCTCACTTATGCGCACTAGGACGCGCTCCGTCCGAATCGTCCGTGAGCAAGGCAGGGTCCGGCCCGCGTTGCCCGTCCACGTTTGCGGTTCCGAACCAGCTGCCACAATACTGGGTGGCTGCGTGGAAGAAGTTGCCATATTGGACACTGAGACC
SYN_GCBIN_7_SEQ_11_01_63.	GGTCTCAGTGTCTGGGTTAGTTTGCTGGTAGGCTTGCCCAACGCTTATGCAACCCCCAAGACAACGTCCTTTTTGCGCGGACCGCCCGGGGGGGGTTTCCCACCCGGCCGGCACGATTTGGCTGAGAGGGGCACCCCAGGACCGGGTATGAGACC
SYN_GCBIN_7_SEQ_11_02_64.	GGTCTCATTGGTCGAAACGTGCGTCGGTGGCTCAGCCGGAGATAGGCGCCTTTTAGGGCCGAGCATCCCACCGTCTGACCAGATGACACCGCACCCGAGCCACCATACCAGAGTCCCGGGGCGCCTTCACGCCTAGCGCCCTCGGCTACCTGAGACC
SYN_GCBIN_7_SEQ_11_03_70.	GGTCTCACCAAGTGTCCCGGGGCTGCCCCCGGGACACCAGATCCCTCCGAGGGGCCAGCTGACGGCCCTGGCCCGGTGCGTTCCGCGCCACACTCGTCCTTACGCCCAGGCCGTGTCGACTTGCCGCGTATCGGGGTAGGGCCTACCCTTGAGACC
SYN_GCBIN_7_SEQ_11_04_70.	GGTCTCACCCTCTCCGCCTCATTGAGATCGGGACCCATGACCCCGGCGCCCACCACTAGGCCGCGGTGCAGGGGGGACCACCACCCGTAGCTCCGGCGCTGGGCTCCGGGTGCCGGCCCAGGGAAGCAATCGCTCCCGCGCTCAGGTATGTGAGACC
SYN_GCBIN_7_SEQ_11_05_71.	GGTCTCAGGACGCCACGAGTTGACCGGGGCCTGGCGCCGGGGGTCCCCCGCACGTCATCAGGCCAGAGCGCTGACTGACCAGCGCCGTCCGGGCCCTAGAGCTAGGACCCCCGCTCCGCCCCACTAGGGATCCGGGGCTGACCATATGAGACC
SYN_GCBIN_7_SEQ_11_06_54.	GGTCTCAGTCCCCCCCGCATTAAGGTTCCGAACCAGCTGCCACAAGGCACACGGTTGACGGAACAAGACGCCAGTTACTTAACACACACACACACACACACACACACACACACACACACACACACACACACACACACACACTGAGACC
SYN_GCBIN_7_SEQ_12_01_59.	GGTCTCAGTGTGCAACCGCAGTCCCCTGGAAGAAATGGAGTGAACTTTGCAACCCCCAAGACAACGTTTTTTTGGAAGGCTGCCGCGCCTGAGTCGAGGGCCTCCCAGGCGGCGGACACTCTTCCTGAGTCGCACCAAGTGGCCCCCATGGATGAGACC
SYN_GCBIN_7_SEQ_12_02_63.	GGTCTCACTAAGACGAGACACGACGCCAGCCCTGTTATCGACATACCGCGGTGCGGGAGATGCGGCGCCTGCGGAGGCCCCCGTCGGCCGGCGATTCCTATTTGTCGCGTTTCGCAGCCATGGATGAGACACGCTTGGTCGCCTCGTCCATGAGACC
SYN_GCBIN_7_SEQ_12_03_59.	GGTCTCATTAGGTCGGCTGCACCAACACCCATTGTTTAGAGGGGTGGCGCTGCGAGCCGTGGGAAGCCTTCCACCGCAGCCGGACACCGTAATTCTACAATCCGCGCCCGGATCACACTCGTTTTCATTCGTGGCCACGCGCAGGAATGTGAGACC
SYN_GCBIN_7_SEQ_12_04_62.	GGTCTCAAATGAGTGTGCTCCGCGGGATTACGCGCCGAAACTATACGGTCCCGCCGGTCGTGGCCGTACGTCCTCAGGAATCTGGGGGTAAGAGTCATTGACGCGCCCCACTCTCCGCGCGCGACTGCACTAGGGGGCAACACCTGAGACC
SYN_GCBIN_7_SEQ_12_05_63.	GGTCTCACACCCGGCACACTTGTCAGCCGAGGTGGGCGCCATCACGCGCCAAGACGGGGGAACAACTGTGCTATGGCCGGTTCGGGTCCTTCGCTGCAAGAGCACGGAGGGTTTTGGGGCACCTACCCTATGACTGCACGCGCCCACAGAATGAGACC
SYN_GCBIN_7_SEQ_12_06_60.	GGTCTCACCGCCATGGATCTGCAGCAGTCGTCCCTGTTGGTCGTGAGGTGAGCCCGGTCCCAGCCCGGCGCTCCCTTTCAGCGTCGCGGAACTTCCAGCCACGAGTACCCGAGACGAATGTCAGATCTAGAGGTATCTGATCGCCAGTTCTTGAGACC
SYN_GCBIN_7_SEQ_12_07_56.	GGTCTCAGCGGCCGTGCGGCACGGCAGTCCTTTTCACGGCGTTCCTTAAAATTCCGAACCAGCTGCCACAATCGGATACCTCGGCGACAGTGATTTCTGGAGGACACACACACACACACACACACACACACACACACACACTGAGACC
SYN_GCBIN_7_SEQ_13_01_59.	GGTCTCAGTGTGCTTGATACATCGATCCACCTTGCTCAGTCTCGGCGTGCAACCCCCAAGACAACGTTAGTTTAGACCTCCGCCCCCACCCAGCATACTTTGTGACAGCGGGTGCTCGCCGGCCGCCGCCTCGCATACTCAGTGAGACC
SYN_GCBIN_7_SEQ_13_02_72.	GGTCTCATCAGCGGCATCTGTCGGATGCCCCTCTGGATGCGGGCGCCCACTCTTGCGCGCGACGGGGACCCTCGTCGCGGCCGACGCGGGGCCCCGGGGACAGTGGCTACGCCCACGCCCTTGACCCTACGGTGACCGGTCCCTTGAGACC
SYN_GCBIN_7_SEQ_13_03_68.	GGTCTCAGACCCCGCGGCCGCCGCGCCCGGACCGCACGAACCCCCGACCTCGCGCGCATCCGCCCAGGATTCGTGACTGGCAGCTTGTAGACCGACGGAATATCACGGCACCCGGCTTGCGGATGCCTTTTCCCGCACTCAAGAGGGTGAGACC
SYN_GCBIN_7_SEQ_13_04_69.	GGTCTCACGTTCAGGCTGAGTCCATTCCAGCTGCTCGCTGGATCCCGCTTCATAGCTGCGGGCCGACGAGGGACCCGACCTGCGCCGCACGTTCGTGCCGGCCAACCGACCGCTCCTGGCGTCGTTGGGGTCCTCCCCGGGGCGGACCTGAGACC
SYN_GCBIN_7_SEQ_13_05_68.	GGTCTCAAACGCGGAGATGTGGCGTTCGTCCGTGGCGCACCACCCTACGTTTTCGGGCCCACGCCCCGGACCCCCGAGCGCACATGCGAGCTCCGCCCCAGATCCCGCCGCACGCGCGGTGTCTCCGGAGGTGCCCAGTTGGGTCTTTATGAGACC
SYN_GCBIN_7_SEQ_13_06_50.	GGTCTCATTTACTATTCCGAACCAGCTGCCACAATGAGCCCTTGGTCGATCAGCTTACCTGTGGTGGTTAACACACACACACACACACACACACACACACACACACACACACACACACACACACACACACACACACACACTGAGACC
SYN_GCBIN_7_SEQ_14_01_56.	GGTCTCAGTGTGCCTCAGCTCTGGAGACAATGTTACACCAGTTGGCCTGCAACCCCCAAGACAACGTCCTATTAGTGGCGTCCAATATGCACCGCCGTAATGTGATTCGCGAGGGCGGGTTCCATAAAGGGCACAGCGGCTCAGGTCGGGATGAGACC
SYN_GCBIN_7_SEQ_14_02_74.	GGTCTCACGTGGGGGCTTGCAGTCCAGCGCCCAGGCGCGCGCAGCACGCCCCGCGTACCACGTGGCGCCCGCCGGGTCCGCCGCGATGTCGGGGCCCCGGCAGCGGCGCGGGACGACTGACCCAGCTGAGCGTCCGTTTGACAACGGATCCCTGAGACC
SYN_GCBIN_7_SEQ_14_03_72.	GGTCTCACACGCCGCCTCCCCGGCGAAGGCCGGCCCGGCCATCGACCGCGCAGCGGAACAAACGCCGGCAAGGCGAAGCTCTGCACCTGCGGGCGTGGGCGCCCGGGGGCGGCGCGCCGTCTTCGCATCTGCCGGAGCCCATGACGTTAAAATGAGACC
SYN_GCBIN_7_SEQ_14_04_72.	GGTCTCAAAAATGCCGTTGCGCCCGCCGCCCACTACAATGGCTGGTGCTCGCGGGACGTGGCGCCGTACCCGTGCCGCCTGGGCCGGTGCGCCACTGGGGAGCACCTGGCCGGGTCCCCCCAGGGCCGGAGTCGTAGCGCCCGAGCGTCTCTTGAGACC
SYN_GCBIN_7_SEQ_14_05_69.	GGTCTCACTCTCCCCCGTCCGCCCGTATGTCCCCCGCGAGGCCGTGCGACAGCGGGGGCCGTACTGAATGCGCCAATCACCGTTGCGCTGGTCCACGCTACCTCAAGGCCCACAAGGCCGCCTGGCGACGCTGCTCGCTCGGAACCTGAGACC
SYN_GCBIN_7_SEQ_14_06_71.	GGTCTCAAACCGTCTTGGGCGCTCTGGTCCGCGCCACCCCCCCCGGGGGCTAGAACCCAGTTCAGCCCCGCGGACCCCGTGCCACCGTCCACAGCCGGCACCGGTAGCCACGGCCGGGTGATCTGTGAACGCCGGGTTTGGGTGAGACC
SYN_GCBIN_7_SEQ_14_07_63.	GGTCTCATGGGTGGAGCGCTTCGCGCGTCGCCCTGTGCTGGGCGCGCATCACTGCGCGGCTGGCGCCCTCTGCAAGTTCCAGCTGCCGCTCCACTTTTAGGTTCCGAACCAGCTGCCACAACGATACAAGGAACCTCAGCAATGAGACC
SYN_GCBIN_7_SEQ_14_08_52.	GGTCTCAGCAAACTCAGTCCACCGGCACACACACACACACACACACACACACACACACACACACACACACACACACACACACACACACACACACACACACACACACACACACACACACACACACACACACACACACACACTGAGACC
SYN_GCBIN_7_SEQ_15_01_57.	GGTCTCAGTGTAATTTCCAGTGGGCGTCTGTCAATCGTTAGAGCGGGTGCAACCCCCAAGACAACGTAGGCTTCGCACTAGACGCACCTATAGGGCTCGATTGTCTCTTCGGAGCCGGGACCGACTGGAGCCCCATGATCGGTCATGAGACC
SYN_GCBIN_7_SEQ_15_02_65.	GGTCTCAGGCGTGGCTACAAGGGCAACCCCCTCCACAGGTTCAGCAGGCCCCGCGAGGTTGCGGAAAACGCGCCTCGGAAACCTGCCCGAAACGCTTACGAGCACCCTCGTTGGTGAAACGTGGGGCGCTCGCGCCCTGGGACAACGTGACTGAGACC
SYN_GCBIN_7_SEQ_15_03_63.	GGTCTCATCCCTGTGGGCTCCTCTAGGGCGATGGCTGATCACCTCTCATGTGGTCGGGAGTGGACTCCCTGCAAGCCTCCACGGTTCTCGCGATGCCACGGATAACGCCGGCCCTCTTTCTCGCGAAGTTACCGCAAAGGGCACGCCCGGCGTGAGACC
SYN_GCBIN_7_SEQ_15_04_66.	GGTCTCAGGGACCTGCCTAGGCGCCGCCACCCTGACGCGCGCTACTCCGCGCTGAGACGCGCGTACGCCGTAAGATGCCCTCGTGCCGTACGATCGTTCTGCCAGTGCGCAAAATGACCCGTCGCTTGAGTGGTCGAACGTCCGCCGCCCTTTGAGACC
SYN_GCBIN_7_SEQ_15_05_58.	GGTCTCACCTTACGGTCAGCAGCAACCCCACGCGTCTCAGTTAGCGTTCCGAATCCTGTTGGGCGCCGCCGGGCCTGTTCACACAGCCACGGCGTTAAGCAATACGATCAAAGATCGGGATCGTCGTGCGTACAGTCGATTGTGAGACC
SYN_GCBIN_7_SEQ_15_06_56.	GGTCTCAGAAAGGCAACGCAGAACCAGCAGGAGAGTGTAGCCGGAGGTGCCACCGCCGGCTTGCTTTGCGTTCGCACAAGTAACTCGCACACAGTCCCCCCTATGACCGGTACTAAATCCGCAACCCTTTTTGGAGCAGACAATTGAGACC
SYN_GCBIN_7_SEQ_15_07_51.	GGTCTCATTTCCGAACCAGCTGCCACAATGGGATCCGCTGGGCTAGTAACGTTGTTGCAAAGAGACACACACACACACACACACACACACACACACACACACACACACACACACACACACACACACACACACACACACACTGAGACC
SYN_GCBIN_7_SEQ_16_01_64.	GGTCTCAGTGTAGGGTTCTGAACAGGAGCGTTTGAGGGTGGTATCCATGCAACCCCCAAGACAACGTACCTTTGACCCTACCGGGGCTGGACCTCCCCGCGTAGGCGGGCACCTGCGAACGGGTCCGGGGGCGGCACGTCGGGCTGGAATGAGACC
SYN_GCBIN_7_SEQ_16_02_72.	GGTCTCAGGAACAACGTGTTGGCGCGACCCCGTCGCCCGGAGCCCGGCGCGCGGCACCTTGCGCGGGCCCTCGGTCGAGGGGTCGACGCGACCCGTCGCGGAATGAAGTTAACCGCGCCTGGTCGCAACAAGCCCCCCCGCCCGACCGTGAGACC
SYN_GCBIN_7_SEQ_16_03_75	GGTCTCAACCGACGCCGACCGGGCTATCACGCCGTGGGCGCGGCCCGTACGGGCAAGGTGTGCCCCAGTTCCCGCCCGACCGCAGACACACGGGAGGGGCTGGCCAACCCGGGGACCGGGGCGCCCCAACCCCCAGCCAGGGACCGAGGTGAGACC
SYN_GCBIN_7_SEQ_16_04_78.	GGTCTCAGAGGTGCCGGCCGCCCGCCCGCCCCGGTCGCACGCCGCGGCGGCGACGCGCTTGATGTGGGCCCCCACGATGAGATGAGCGCGCTGCGGCCCTGCTCCGGGGGCCTACGTGCCCTGGGGGCGTCGCGCCGCCCCGGTACCCAGTGAGACC
SYN_GCBIN_7_SEQ_16_05_79.	GGTCTCATCCACCTACGCGCTGCGGCCCCCCCGCCCTACCCCGTAGCTGCGGAGAGAGGCGGCCAACAGCGGCGCGGGGGGACGCGCGGGTGGGCGGGGCCCACCCTGGCTCTCCGTCCGCGCGGCCGCGCGACGGCGCTGGTGAGACC
SYN_GCBIN_7_SEQ_16_06_64.	GGTCTCAGGTTGTGGCAGCTGGTTCGGAAACCTAAGACCCGCACTGTGCCCCGTCCCGGGCCCGCAGGCCGATCTCGATAGAACCGGCGGACCACTAGATCTAAAGTCCGTTGGTGAAGGACCCCCCAGCGGGGGGCCGCTCCATGAGACC
SYN_GCBIN_7_SEQ_16_07_50.	GGTCTCAAACCCAGGCTGTCCATGCACCAATATATCGTGGCAACAACACACACACACACACACACACACACACACACACACACACACACACACACACACACACACACACACACACACACACACACACACACACACACACACTGAGACC
SYN_GCBIN_7_SEQ_17_01_55.	GGTCTCAGTGTTCACACGCCTGGCATAGACGAATTGAGGAGAGGAGTTGCAACCCCCAAGACAACGTGATTTTGGTGCGGAGCTAGAATATACTAGCTGTAGTACCCCCGAGGCTTGTGTTAGGTGCGCCTCGGGAGCCAGCGCACCATGAGACC
SYN_GCBIN_7_SEQ_17_02_63.	GGTCTCAACCAGTCGTCCACCACCCTCCGTGGCGGCCTCCTGCGCCGCCTGCGGTCCACGTTGAGAAAGTGTCCAACGGGTGGAATTTGGAGCCTCTGGCACGTCACTCATCGCAGGGCCGAAAGATAGGACCTATCGCAAACCGGGGCGTGAGACC
SYN_GCBIN_7_SEQ_17_03_62.	GGTCTCAGGCGGCTGCCCGAAGGAATGAGCCTCGACGAGGGTCGTGGCACGTTGCAGGGGCCGCATAGCGGGAAACCGCTCGGTACCAGCCTCATACCCTGCCCGGTGGATCGTCGATACGCTACAAATCCCCCAAACAGGAGAATCCCTTCTGAGACC
SYN_GCBIN_7_SEQ_17_04_58	GGTCTCACTTCAGTGGGTGGCCGTACGTAGGAACGTTAGAACGGCGGACCCGATCCGCAAAAAACGACACGTGCCTATGCCGGAACTGCCTGCTGGTACACTCAGCGTATGGTCCCATCAGACGCCCACACCGACACAAGAGATGAGACC
SYN_GCBIN_7_SEQ_17_05_66.	GGTCTCACCAATGCCGACCCCGGCACTACACGCAATCTGCTTCCCCACAAGAGGACCGGCTCGGCCCAGCTTCGTGGCCCTCATCCTGGGGGCAGGGTGCAGGCTAGGCGAGCCCGCCGTGGAAGTGGGAGGCACACTAACCTCTCTGAGACC
SYN_GCBIN_7_SEQ_17_06_60.	GGTCTCATTGGCGGTCTAGCGCGTCACCTAGGGCCCGCGGGTCACAACGGTCAACCTACGCACGTGGAAGTGGGTAGGAGGACGATCGCGCATGGGCCCGCAGGCATCGGCAATCAGGTTCACCTTAATCTTCCGAACCAGCTGCCACAAATTGAGACC
SYN_GCBIN_7_SEQ_17_07_50.	GGTCTCAAAATGCTCTCACTTTCACTCGGCACTACGGGTCTGTGTACACACACACACACACACACACACACACACACACACACACACACACACACACACACACACACACACACACACACACACACACACACACACACACACTGAGACC
SYN_GCBIN_7_SEQ_18_01_58.	GGTCTCAGTGTTTCTCTCGCCTCGGTAATCTTAAGCTCCCTACGGCCTGCAACCCCCAAGACAACGTATTTTTCCGTCCCACGGCACAACTTGATGTGCTCCATCCCTGTATCAGCGCCTGCGCACAGCCTCGGGGCCGGGGTGACCATGAGACC
SYN_GCBIN_7_SEQ_18_02_63.	GGTCTCAACCAGACGCAAGATTCGGATCGGCTGGGGTCTGTAGAGGGGGCTCTCGAGTCGCGCCCGTTAGTCTGCCGCTGGCGCTGCTACCTTTGCGTGCCCAACCTCCTTAGTTAGGCGGGTCGGTCTTTCCCCGCCGCACCGATGCGAATGAGACC
SYN_GCBIN_7_SEQ_18_03_66.	GGTCTCACGAATTCCGCTTCGCCGATGTGATAGTCACAAGTCGAGTAGCCCCTTTGAAGGTACTGGAAAGCGCCCGGGGTAGCCCTTGGTCGCGCCCCAGCGGGAGCGAGACGGTACATGCGCCGCCACGCCCCCGCCCGGCCCTCTGAGACC
SYN_GCBIN_7_SEQ_18_04_66.	GGTCTCACCTCAGCGAACACCCGATTGGTCACAGTGGCGTACCGGCGCCTGCGGCCGTCGTCTGTGGAACGCGCTCCTGTAGCTTCTGGCGCAACGGGGAATCGTGCGGTCAACGCCCTGCCAAGTCACCGGCGTCGCACGTCGCCCCTTGAGACC
SYN_GCBIN_7_SEQ_18_05_65.	GGTCTCAGGAGCCCTGCACCGGTCCGCCGTAGGGGTCATTGCAGCCATCCGCACGCCCTGCTGTAGCACGACGGACAGGCCGCTGTTATTCGTCCGCGAAGACCTAATTCTGGGCGGTCCGGAGAGCAGGAGCACTAGCCCCCAGGGTGAGACC
SYN_GCBIN_7_SEQ_18_06_58.	GGTCTCACTCCAAGGAGGATCTAAGCGGCATCGCGGGCGTGGAGGTAGTGCTTCCACCCGCGAAGTTTTCGTAAACTCCATCTGTGGGCACGTGCATCTCCCCTCCTCCTGTTGCAACCGCGCCGCGTGCACGGTTAAATTTCTGAGACC
SYN_GCBIN_7_SEQ_18_07_51.	GGTCTCATTTCCGAACCAGCTGCCACAATGGAACGGGCTGGCGAATGTTGTCGTTGTTTGTTTGACACACACACACACACACACACACACACACACACACACACACACACACACACACACACACACACACACACACACACTGAGACC
SYN_GCBIN_7_SEQ_19_01_64.	GGTCTCAGTGTTTAGTGGCTTCCTGTGGTTAGTCTGGGGATCTGGCCTGCAACCCCCAAGACAACGTGGGTTTGTACGCTGCGGCAGCCGGGTGTCCGTCCGTGTGGGGCAAGCGCCCGGGTGGTCGGCGGAGCAATGCCGGTCCATGAGACC
SYN_GCBIN_7_SEQ_19_02_71.	GGTCTCATCCACACGCGTCTGCGGTAGAACTCCGGCGGCACGCTGGCCGCCCGTGCCCGGATGCTGCGGCTGCGGTAGCAGGTCCGCTCGCGAGCCCGGCCCGGGTGTTCGCCGTAGCCGATTCCCATGCCACCAAGGCCTCGTGAGACC
SYN_GCBIN_7_SEQ_19_03_71.	GGTCTCAAATCCGGGCCCCCAGCCGCGCTCCACGCCCCGCCCCCTACCCCCCGGTAGCGGTCCCGAGTGCTCACCTAGCGGTCAGTTAGCGGGCGAATGCCGGGTCTAAAGGGTGCGGCCCTAAGCGCCCACGGGGCGCGAGTGAGACC
SYN_GCBIN_7_SEQ_19_04_67.	GGTCTCAGATTGCCCAGAGGGGACGCCCTCGGGCCACCACCCGGCCGCGGCCACACCAGCCGGATATCGCGCGGATCTTGCTATCGGCAGTCTTTCACGATCGAGCTCGGTGCCCATGCATGCGCGCGCCCTCCCAGACAACGTTCCCCTGAGACC
SYN_GCBIN_7_SEQ_19_05_75.	GGTCTCACCCCCCCGCCCCCAGCCGGTGGCCGCAACTTGCGCCTGGGGGGCTGGGGCTTGGACGCGGTCCCGGGTTACGGGGACTGTATCCGGGGGGATCCGGACGCCGCTGCGGCTTCGGGCCACGCCCATGCCCCGCGCGCGTAATGAGACC
SYN_GCBIN_7_SEQ_19_06_53.	GGTCTCAGTAACGCAGCTCACAGCGTACTTACCCTTCCGAACCAGCTGCCACAAGCGAATCCCCGTTTGGTGCTGATACGTTGACTCCAAACACACACACACACACACACACACACACACACACACACACACACACACACTGAGACC
SYN_GCBIN_7_SEQ_2_01_55.4	GGTCTCAGTGTGTTTGGCGGTTGTCACGTGTAATAGACCTTCGCCCTTGCAACCCCCAAGACAACGTGCATTTTACGACGGGGGATGCCCAAGAGGCCTTAAGCCCAACGAGCCAGGCTTCTGAATTACGCTCGCTCGATGGGCGTAACTTGAGACC
SYN_GCBIN_7_SEQ_2_02_62.8	GGTCTCAAACTCGTTACAGGTCTACTAATGGACCGGCCGCAGGGACAGCCCGTCTGTGCTTGGAAAGCCCTCGCCAGCGCTAGACTATGACAAACGCTGCGCCTTTCACCCCCGGGCGGTTCGGGCCGCGAGACACCGGCCTGATGACCTGAGACC
SYN_GCBIN_7_SEQ_2_03_52.5	GGTCTCAGACCGGCTCCCCCCCCCTCCTTAGATCGCGCGAAGTAGCGACACCTAATAGGCCGAGTTGGCCCTTATGTCTACCTGAAGAAGCGTGTCCGTATTTAAACGTAATGCTAGGATAGGGCACAGTTTAACCGTAGAATTGGCTCAATGAGACC
SYN_GCBIN_7_SEQ_2_04_64.7	GGTCTCACTGGCCCTTCCGGAAGGGCTGCTTATGGCTGCAACTTCGCAACCTGGGGCACACGCCGACGATCCGCCGATCGCGCCCCGATCGAATCCCACGCAGCGCCGTAGGCGACATCGTCGCCCGGGAGACATCGCGATCCTCATCTTGATGAGACC
SYN_GCBIN_7_SEQ_2_05_60.6	GGTCTCACCCTAGGCGACACCCGCGCCGTATGAATTCAAACAGGGGACAGTCACAGGAGCAATGCGACTGACTGCTTCTGCGAAGTTGCTTCTCGCACTGCGCGTTCAGTGGCGAGGTGCAACCCATCACGCCGAGCTGCGTGCCTGGTGAGACC
SYN_GCBIN_7_SEQ_2_06_55.9	GGTCTCAAGGGTGTGCCCTCACCTGTTCGTACGGAATCTTTTGTCATTTAGGGAGGACCTCGGGCCGCGGTATGCCTCCTCCTAACTGCTCCAGACTGGTCGCGTATTATGCTTCCGAACCAGCTGCCACAACCGTGTCTGGAAATGAGACC
SYN_GCBIN_7_SEQ_2_07_51.0	GGTCTCAGAAAGGAATTTAGGGCGTGGGCTGAAGACACACACACACACACACACACACACACACACACACACACACACACACACACACACACACACACACACACACACACACACACACACACACACACACACACACACACTGAGACC
SYN_GCBIN_7_SEQ_20_01_59.	GGTCTCAGTGTCCTCAGATTGACATCCCGAAAACACCCGACTGTGGCTGCAACCCCCAAGACAACGTTATTTTTTAATCGCCCGACCATAGGACGTGACCCCCCGCCGTACGGCTTCGGCCATCCCGGCGGCCGAAGCAAGGTGAGACC
SYN_GCBIN_7_SEQ_20_02_60.	GGTCTCACCCAGCAGTCCGCAACAGCGATACGGCAAGAAAGCATTATGCTCTGACAGCGGGTTAGGCGCCTGCCCCCGGGTCCAATATGTGACAGCCCCCGCATGGTCACCCCTCCCGATCAGGGCAATGATAACGCGGGCCTTTGAGACC
SYN_GCBIN_7_SEQ_20_03_67.	GGTCTCAGTTGCACGCGAAGCTCGACGGTGCGCAGCTCAAACGCGTCGAGCGCGCATGATGTCGGCCCGCCAACTTGGGCGGCAATGCCAGGCCCCCGACGCTCCGGGGTTTGGTCGGCACACCACTGCACTGGACGCTCTCCCCATGAGACC
SYN_GCBIN_7_SEQ_20_04_68.	GGTCTCACAACCCCCCGCCCCGTGTGACGCCTGGGCTGTCGGCTGGACCCACCTAGGAACGAGCTGGTTCTCGTAGACCCAACGACCCTCCTCGACCGGCGCGCAGATGGCCCTGGAGGCCCGCACGACCGACACGAACGGTCCTGAGACC
SYN_GCBIN_7_SEQ_20_05_67.	GGTCTCACGAAGATCCACGTTCGGTAGCATCTCCCCTGTCCTAGCGCGTCGGAGGTTACTGGTCCCCAACAACCCACACGCTATCCCCCTGCTCCGCGCCCCCCGGGGGGGACTGGAGCTGGGCGGCGACGCACCTGCGGACTGAGACC
SYN_GCBIN_7_SEQ_20_06_65.	GGTCTCAAACCCAGTCTGGGGCGCTGCACGATGCGGAGAGACAAGCGTATCGGACGGTCCAACGCGGCCGCCGGGGACGGCTCCGTACCGTTGCCCAGCCGGCTTCACCTAGGTGGACTCACTGGGATCCGACCCCCTGTTGTCCGAATGAGACC
SYN_GCBIN_7_SEQ_20_07_48.	GGTCTCAGGTTTAATTAATATTCCGAACCAGCTGCCACAAAGCACGTCAATCAATTCTCCCACTGCAATCCTGGCCACACACACACACACACACACACACACACACACACACACACACACACACACACACACACACACACTGAGACC
SYN_GCBIN_7_SEQ_3_01_56.9	GGTCTCAGTGTGGACCATAGAGAGTCAACCCACGTGAGATCCTGGCGTGCAACCCCCAAGACAACGTTAAGTTTATATGACGGCCCTGTACACAGCCACTAGCGACCAGTCACGGGGGCTAGCGAGCGAATTACTCGCGCGGCATGAGACC
SYN_GCBIN_7_SEQ_3_02_67.9	GGTCTCAGGCAGATGTCCGGCGAGCTGTGGCCGAACCGGCCCTGGCACGCTCAACGACCTACGGCATCTTGCCGCCCTGGCGCCTCCACGACGCCTTCGCGACGGGAGAGGCGGGTGTCCGCGTGAACCATCCGTGGATCCGAATCTGAGACC
SYN_GCBIN_7_SEQ_3_03_67.3	GGTCTCAAATCACAACGATTCCCCCCCAACGTCGGGTGAACCGCGTGGCGTACTGGCGGTTCCTCAGCCATCGGCAACCCGAACAACCCGCCCCGGAATCATGGGCCAGCCCCGGGCGAGTAGCCCGCCTCTGCGGGACCGCCCCTTGAGACC
SYN_GCBIN_7_SEQ_3_04_64.1	GGTCTCAGTAGCGAAGCCCCAGGGGCTATCAAACATCCCGCTAAGTGGCGTTGTGTTAACTCCTTTCCGCTCCGCCCTCCAGACACGTGACTGGCCCCTCGGCTCGCCTCGATCCCGGTTCCTGCGTGTCCGGGACTCCGCGACGACCAGGGTGAGACC
SYN_GCBIN_7_SEQ_3_05_58.4	GGTCTCACTACAGGAGTGTCCGGATCCACCGCAGCCTCCGTAACCTCGCATACTAGAACCGCTCATGGTGGAGGATACTTTCAGACGTCGGTACACGTCGAGTGTGCCTCGACGAAGGGGCGCCGCCACTAACGAATCCAAGATGCGATCGGTGAGACC
SYN_GCBIN_7_SEQ_3_06_53.0	GGTCTCATCGGCACCGATTCCTCGGGGGCCTGCTAAGACCGGCTCGATTAATCAATACGTCCGTTCCCGATCTATATTCTTATTCCGAACCAGCTGCCACAAGGTGGAAACGGCTTAGTGGGATGTGGCAGTCGTAATACACTGAGACC
SYN_GCBIN_7_SEQ_4_01_63.2	GGTCTCAGTGTGGCTTGGATCTTGGCACCGCGTTTTCTATCGAGTCCTGCAACCCCCAAGACAACGTCGGTTTCCTCAGGCGCCCATAGCGTTTCGGCCGCGGGGTCGCCGGGCGGCGCAACACTCGACAACGTTGCGACGGGCCAACTGAGACC
SYN_GCBIN_7_SEQ_4_02_71.9	GGTCTCACGCCCCCCCCGTCCCAAGATCTCGGACGGCGGCCCCATGCAAGCGTGAGTACGGGCCCCCGAGCAAGCAGGAGGGCAGCAAGCCAGCTCCGGCTCAGCCTGGGTCCCGCCAGGGGCTGCCAGTGCGGGAGCCCGGGCAAGTTGTGAGACC
SYN_GCBIN_7_SEQ_4_03_73.5	GGTCTCAGGCGGACGCCCGCCGCCTCGACCACGCCGGTTTTGGTCGCCCCGAACGTCGCACCGCCTCAGGGGGAGGGCCGTCGCGAGTCACCCATGCATACCGCCTGGACTGGCCGCCGCAGGCGGACAATGACGCGGGCCGCGTCCCTGAGACC
SYN_GCBIN_7_SEQ_4_04_73.2	GGTCTCATACTCGCAGGGCGGACCCGTCAATCTGCGGGGGGCGCGCCTGGTCACCCGTGCCCGAGGGCGCAGGCCGCACGTAGGCCCAGCGACAACTCTGCCGTCGGCGGCTCAGCGCAAGTAGACCCCTGCGCCGGCCCCGGGGATGAGACC
SYN_GCBIN_7_SEQ_4_05_65.3	GGTCTCACTGGACCTAGCCCGTGCCTCGCTCACCCTCAAAGCGTGGTAAATATCCGTCGGCGGGGAGCGGCTAACCCGTCGGGCCCCAGAGCGCCTGTATGGGAGTTGGTCTGAACCCCCCGTCCGTGACCACGCGGCGTACGCCTACTTGAGACC
SYN_GCBIN_7_SEQ_4_06_60.9	GGTCTCACCAGCCTCCCATATTGCTCCGCCAGGGAACGACGTGACGGTGCGATGGTCGACCCCACCAGCCTTCGGAGGTTACCGTTCCGAACCAGCTGCCACAAGGGTGTAGGTCGGAGCTTCCTCTCTCTTGACTGTGGACACTGAGACC
SYN_GCBIN_7_SEQ_5_01_55.6	GGTCTCAGTGTCGCCAACTTGAATCCGTTTTGCGTTGAGGTTCTGGGTGCAACCCCCAAGACAACGTATTGTTAATTAGCCAGGTTTCACGCTCGAGAGTTCGGGCAACCGTCGATGAGCACCACAGCCGACGTGAGTTCCGTGGCGTCCCTGAGACC
SYN_GCBIN_7_SEQ_5_02_68	GGTCTCAGGTTGATGCTGCCCCGCCGACCATCGCGCTCCAGTTTAGGCGCGACCCTGCCGCTATTCCAAGCGTCGTCACATGGCGCGCGCTCTGCCCGCCCCGGGACATGCCCGCCTGGTCAGAGTCTGCCGGCTTTCCGGGATGAGACC
SYN_GCBIN_7_SEQ_5_03_73.8	GGTCTCAAACCGCCCCGATGCCACACAACGTGGGGCTGCCGCGTACGGCGCCGCCCTGCATGCGCGCGGCGTCCGGGGGGCGCCCAGCTACGCCATGCCTAACCCCGACGGGCCCATTCAGGGCATCCACCCCCACGGCCGCTGAGACC
SYN_GCBIN_7_SEQ_5_04_69.6	GGTCTCATTTGGGCGCCTGCCCCAGCGGCGGACATCACGCCCCGATTGGCACCGCCACCGAGGTCTGCCGTACCCGGTACCGCCTCTCGACTAGTGACGCCATGTAGCCGGCGACACGACCACACGTCCGTCGCTGCGACCGGCGCAGCGGTGAGACC
SYN_GCBIN_7_SEQ_5_05_66.0	GGTCTCACAAACGCACCGCCGCTGCAGCATGCCTATGTCGGCCATTCGATAGTCCCCCGGCGGGTCACAGAGCGGACGCTCCGTATGCATGGCGGACTGTGACGCCGTCGGACACGGGCCCGGGAATCAGCTGTCGGGCTGTGCCACTCCAGTGAGACC
SYN_GCBIN_7_SEQ_5_06_58.8	GGTCTCACCAGCCCCGTGACGGAACGGTTTCACTTCGCTCCCTGGGTCTGGTGTCGTTCCGTCCATACTCGCCAGTGGGGTCCCACGGGCTAGATCGGAGGACAAGTGCAATTTTCAATTTCCGAACCAGCTGCCACAAGGCCTGCGAGATTGAGACC
SYN_GCBIN_7_SEQ_5_07_50	GGTCTCAAGATACCGGATTCGATGCTTACTGAGGAACACACACACACACACACACACACACACACACACACACACACACACACACACACACACACACACACACACACACACACACACACACACACACACACACACACACACTGAGACC
SYN_GCBIN_7_SEQ_6_01_66.4	GGTCTCAGTGTAGTTCTTCGTCCGCATGCAGGAAGAGTGCTTTCTCGTGCAACCCCCAAGACAACGTGGGCTTTCTCGGGGCCGTGTGTGGGCCCGGGCGCCGCGTGGCGAGCGGCGTCGGCGCTGACGGTAGGCCGCTCCTTGAGACC
SYN_GCBIN_7_SEQ_6_02_77.4	GGTCTCATCCTCCCAGCGCACCGCCCGCCCCGCCCGCAGGCCGGGGCACGGGGCATTTCCACCCGGGCGAGGGGCGTGACCGACTGAAAGGGGCCCCCACAGCCGGCCCTCCCGGGGGATGCCCTGCCCGCGCGTGGCGGCGTGCCAATGAGACC
SYN_GCBIN_7_SEQ_6_03_77.9	GGTCTCACCAACCGCCGGCGCATCCCCGAAGCCCCGGCGACCCCGGCGCACGGCGCCGGTTGGCGCGGTGCGCTGACCCAGGTGGCGCCGAATCGTCACGCGCGGGCGGCCCCGCCCCGGCCGTCACCCGGCGCTGTCCTGCTCAGCCCCTTTGAGACC
SYN_GCBIN_7_SEQ_6_04_74.6	GGTCTCAGGGCGCCCGGCGGGGCCCCGCCCTCACACAGGCGGGGCTCCCACCACGCCACCGCGAGGACGCATCGGGCGTCCACGCGGGCTACCGGTCCGGGCAGCGCCCTCCTAGGGGCCACGCAACTGCCCCTATATCTGCCCTGCAAGGTGAGACC
SYN_GCBIN_7_SEQ_6_05_77.5	GGTCTCAGCCCGCGGCCCGACCCACCGCGGTCGGCTGGGTACTCGACCCGAGCCCCCACAGACCGCCTCGCACCCCGCCCGCGGCGGCCCGCCACGGGCGGGCATGCGGGGTAGCATGGCTTGGGTCGCGCACCCGTCCCTTCGGCACCTGAGACC
SYN_GCBIN_7_SEQ_6_06_67.3	GGTCTCACACCCCCGGACACGGTTGGACGCCGCCCGGTCGTCGCTCGATCCGGCCCCCGCCGGACCCTCCGGGCCAGGGGAGATTGCCCTTCCGAACCAGCTGCCACAACGTCAGATGGGCCTAGTTCCGCTGCATATGCCAATCACACTGAGACC
SYN_GCBIN_7_SEQ_7_01_66.6	GGTCTCAGTGTAAACCGCTGTCTCCCCCACAAGAAATTGATCCGTGCTGCAACCCCCAAGACAACGTCATGTTCAGCCCGCAGAAGGGCCAGCGACGAGCACGGACGGGTGCAGGGCGACGCCGCGCGACGGGCCGCGGCGGGGGTGCCTGAGACC
SYN_GCBIN_7_SEQ_7_02_73.8	GGTCTCAGTCCGGCGCCCTCGCAGTTGTGAGCGGATGCGGCACGCCTCAGCCGGGACGTCGTCCCTTGGTCCGCGGCCCGCATGGACCCTCGGGCCGTCCAGGCGCACCCCTCCGCCGCCCTGCAGCCCCGTCATGACTCCCGGCATGAGACC
SYN_GCBIN_7_SEQ_7_03_70.1	GGTCTCAGGACCGTTCCGTCGGCCTAGCCCCGCACGGAGGCGCACCCCCACGAACCTAAGCGGGGCCGGGCCTCGTTGACGTTACAGAGGAACGGCCCCCCATGGCGGTGCCTTGTTTGGGCGGCCCGTGCACACAGGGCCCCATGAGACC
SYN_GCBIN_7_SEQ_7_04_80	GGTCTCACAGGCTGGCCTCTGAGTGGCGGCCGCGGGCGCGTCCCCCAACGCGGGCCCCCCCCCTGGCACGCCGCGCGCCTGCCCGGCGTACCCCCGCCCGGAACGCAACGCGCCCCCGGACGGGTAGACCCCGACGCCGCGTCCTGGGTGAGACC
SYN_GCBIN_7_SEQ_7_05_73.3	GGTCTCAACCGCGTACTGCCCCCCAGGGACCTGCCTGGCGAGCCCGCGTCCGGCCCGGGTGTGCCCAGACCACTCTCTGCCGCCGTGCGAGCCTCCCCACCTTGTGAGCGCGTGCCGAGCTTCGGGCTAGCGCCGCGTGCAGGTGAGACC
SYN_GCBIN_7_SEQ_7_06_72.9	GGTCTCACGGTGGCGTCGGGGGCGCCGCGGCGGGCCGGCACCGAGCAGTTGACCCCGGGACTCCCCCTGCGGCGGTCCCCTTCGCGCCCTGTGCCCCGCCCCCGCGCGCTGTTCATGTTCCGAACCAGCTGCCACAAGGCCCAGTACTGTAATGAGACC
SYN_GCBIN_7_SEQ_7_07_51.0	GGTCTCAGTAACAGCGGGAGACAAAAGCTGAGACACACACACACACACACACACACACACACACACACACACACACACACACACACACACACACACACACACACACACACACACACACACACACACACACACACACACACTGAGACC
SYN_GCBIN_7_SEQ_8_01_63.5	GGTCTCAGTGTGATCGTGGAACAGTGGGCATCTCTGACAGCCAACTCTGCAACCCCCAAGACAACGTCGGATTACAACCCCGGCACGCTGGGGACCGCAGCACTGTAGCGCCCCCGAACGGCCAACCTCCCGTCGGGCGACCAGTGAGACC
SYN_GCBIN_7_SEQ_8_02_74.0	GGTCTCACCAGTACGGCCCGGGGCCTCGGCCGCGGCGTTGCTGCGACTGACGCAGCAAAGCCCCGGCGACGCGGATGCCGACGCACCCGTCTAGCGCAGCCTGCAGGCCACCGCGGCCGCGCCCCGTAAACCGCCAGAGCCCCGGTTTGAGACC
SYN_GCBIN_7_SEQ_8_03_77.3	GGTCTCAACCGACCCCCCCGCTGGGCTGCCCCGGCGTGCGCGGGTCCCTCAGACGGGGGTCCTGCTCAAGGAGCCGCGCTCAATCGCGGCGGGCGCCCCCGGCCCCGAGGCAGGGCCGCCGTGCCGTGGGGCCACGTCGGGAGGAGACAACCTGAGACC
SYN_GCBIN_7_SEQ_8_04_69.0	GGTCTCAGGGCGTACCTGGTCTTGGTGCTGGATCTTCCCGTGCCCTGCTGCCGCGACGCCGTGGCGCCGAGGTTCTCACGGCACCATCGCCGAGCCACCGCTCGACCGCCCTTTGCCGCAGGACCGTGCTGTTCGCGAACCACCGTGAGACC
SYN_GCBIN_7_SEQ_8_05_74.1	GGTCTCATTTACCCAGCGGGGACCTCGCCGTGGGGCCACTCACCCGGGCATTCCACCTTCGGGACTGCGCCCACAGCTGGCGCTGGGCATGAACCCCATGCCGCCCGCCCCGGCAGGGCTGCGCCAGGCGCCGGCCCAGACCCCGGGCTGAGACC
SYN_GCBIN_7_SEQ_8_06_74.5	GGTCTCACTCTGGCAGATCGGGTGACCCCCCGCCGGCGGTGCCCTACGCGGTTCTCGTGGGCGGCGCTATCGCCCGCTCAAGCCCGTCGCGGAGGCCGGGCCCGGCAGCGGCGTGAGACGGGCTGGCCACGGCCGCACCCCCTTTATGAGACC
SYN_GCBIN_7_SEQ_8_07_61.9	GGTCTCAAGAGGCCGGAGCCCCCCCGCCCCGAGCCCCGGACGACGTCGGCAGCTTGCAGGACTTGTTTTCCGTTCCGAACCAGCTGCCACAAGTGCACGCAAACTCCGCCTCACAGTATTTAGGAGGTACACACACACACTGAGACC
SYN_GCBIN_7_SEQ_9_01_61.4	GGTCTCAGTGTACCCCTGTTTTCACCGCTGGAACAAGAATGTGGGACTGCAACCCCCAAGACAACGTGCGCTTCTCACGGATGGAATGCGTTTTGTGCCCTGGCGCCCCTCCGAGCGATACCGGGCCCGGTTACCGGAGCGCGCTCTGAGACC
SYN_GCBIN_7_SEQ_9_02_64.5	GGTCTCAGCTCACTCGCTGTCGGTCCGTCCCCGCGTGAATGCGGGTTCGTTACGGATTGCCAGTGGTATGTCCGCAGTGCATCTCAGCTGGGTCCCTGCAGTGGCGTGCAAGGGGCACGCAGCCCGAGGGAACCCCCTTGAGCCTCCATGAGACC
SYN_GCBIN_7_SEQ_9_03_70.8	GGTCTCACAAGGACGGGCAGTCAGCGTCCTCGCAGTAGGGCTGCGAACCCTGGCATGTCCCCACCTTGCCGTAGCGCGCGCGCGACGAAGCGCCGGGGTCACCCGCTCCGGCCCCGGCGTGCTGGGTGCTCGCACCAGAACGGTCCGTGGATGAGACC
SYN_GCBIN_7_SEQ_9_04_71.4	GGTCTCAAACGGTACGGGCCCACGACTTGGCAGCTCCGTCCGGCCCCCCGCTGTGCCGCGGCTCGTCGAGAGTATCGCCACCGGCCGCGTGGGCCAGTCGCGGTGCGTGCGAACTCTAGCTCCGCCGCGGAACGGTCGTGCCGCAAGTGAGACC
SYN_GCBIN_7_SEQ_9_05_66.0	GGTCTCACGTTGAGGGCCCCTGCCGCGACGGCATCTGGATTCTCTTCCCTGCTTCAGGGCCGGGTGCGGGAGAAACGCAGGGCCCTGCCCTCGGCGTATTTCACGGGTATCCGATCACCCGGAGGCGACGCCCTCTGAGTTGCGCTTCCTGAGACC
SYN_GCBIN_7_SEQ_9_06_52.0	GGTCTCATTCCGAACCAGCTGCCACAAATGAGGAGCAGGAGGATTTGAGCGATGCGTTGGAGAACACACACACACACACACACACACACACACACACACACACACACACACACACACACACACACACACACACACACACACTGAGACC
SYN_GCBIN_8_SEQ_1_01_67.1	GGTCTCAGTGTCACATACGTTGTCCGGGATCCACCAACAAGATCGGGTGCAACCCCCAAGACAACGTTCAATTGACACGGCGGCGGGGCCCGCCGAGGCGTTGCCCCCCGCGGGGCCGCGGTAGCCAGGGCGAGCTCGGGACTGAGACC
SYN_GCBIN_8_SEQ_1_02_82.1	GGTCTCAGGACCGGCTGCCGCGCCTGCGGGGGCGGGCGGAGTCCCTCCGTGGCGGGACTGGCCGGGACCGGCCTCGGAGGCCGTCCCCGTGCGTCCGGGCTGCGCGGGGCTGCCTGCACCCCCCGCCGGGGCGCCCCCCTCCCATGAGACC
SYN_GCBIN_8_SEQ_1_03_78.5	GGTCTCAACGGGGCACGAGGGCCGAGGGGTCGCAGCGCCGGTGTGGCTCGCCGCCGCGAGGGCCCGGCGTTCCGGCACAGTCCAGCCCCTGGCCGGTCCCCCCGCGATCCCCCCGCCCTTCGTCCCAGACCGCCCCGCTGGGTGAGACC
SYN_GCBIN_8_SEQ_1_04_75.3	GGTCTCACCGTGACGCGGAGGGGGAGGCGCCGCGAGCCGGGTTCGCATGCCCTCATCCCCCCCCCCCGCGTACGCCGAGCCCCCGTTAATCTTCGCGCCGCTTGGCCGACGCCCCGATTTGCCCGCCGCCGTGCGCCCGGCGGAGAGTGAGACC
SYN_GCBIN_8_SEQ_1_05_78	GGTCTCAGACAGCGCCGCGGGTGGGAATCTGAGCTGGCCGGCCCGCCCGGCGCCCTCGTCGGGCCGACTCTCAGGAAGCGGCCTGGGGCGCCCCCCGGGGGAGTCGGACCCTGGCCGGGACCCCCGCGCTCCGCCTGCGCTCTTGAGACC
SYN_GCBIN_8_SEQ_1_06_67.9	GGTCTCATGTCAGCCCGGGGCGGCGCTGCGCCGCGCCGGGGGCCGCGGCGAGCTCGAGGCCGCCGCGAGGTCCGGCTGTCTTTTGATTCCGAACCAGCTGCCACAACTCGCACCATTAATGGTCGTCCTGCTCAGCTGCTACACACTGAGACC
SYN_GCBIN_8_SEQ_10_01_69.	GGTCTCAGTGTCGATGTCGATTTTCCATCAGGTTCGCGTCAAGGGGATGCAACCCCCAAGACAACGTGCGTTTCAGTCTCCGCGCCCGCGGGCGACCCAGCGAGGGGCCGGGAGCGGGACGGGGCGTAGCGCGCGCGGGGCGCGGGCCGGTATGAGACC
SYN_GCBIN_8_SEQ_10_02_80.	GGTCTCAGGTAGACGCGGGGGCCCCCGGAGGCCCCGGCCCGCCCTGCGTCCCCCGGGGTGCGGCCGTGGCCCCGGCCCCCGGCCGAGGGGGGTCGCGGCCGCACGACAATCACTTCCCTCCCGCACCACGTCACAGGGCGGCGCCGGCGTGAGACC
SYN_GCBIN_8_SEQ_10_03_83.	GGTCTCAACCGCGCCGGTCCCCGGCGCCGCCCGCCGCCTGGCCCCTGCCGACTCGAGGTCGCAGGGGTCGGGGGCTGGCCCACTCGCAGCGGGCACACGCTCGCGCCGGCCGGGCGGCAGGGCGCGGCCGCTCGGGCTCGCCGGCCGCCTGAGACC
SYN_GCBIN_8_SEQ_10_04_78.	GGTCTCACGGTCCAACACGGGGCGGCGGCCGCCTCCTGTACCGGCGCGGCGAACCCGCGCTTCGGCACCCCCGGCCTCGCGGCAGGGACCCGTCTACGCGGTACGCCGCTTGGGGCGTCGCCGCGTGCCCGGGCTGCGAGGGCGGGCGCTGCTGAGACC
SYN_GCBIN_8_SEQ_10_05_80.	GGTCTCACTGCGCCGCGGGCCCCCGTGGCCTCGGCACCGCCCCGCCGACAGAGTCAGGGGCGGCGCGTCGCGAGCCATGCGGCCTGGCGGGCCCGCCTAGGGCCCGGGGCGCTTCCCGCCCCGCTCCCCCTGGCCTGGCCCGGCTTTGTGAGACC
SYN_GCBIN_8_SEQ_10_06_69.	GGTCTCATTTGCCGCCCGGCCGCCCGCGGCGGCCCTGGCGGCGTGGGGCGCGAGCGCCGTGACCCGGGGGGACCGGCCGTCGACTGTTACGCTTCCGAACCAGCTGCCACAAGCGCCTCGTAGATGCTTCCGTCTTTCATACTTCGGGACACTGAGACC
SYN_GCBIN_8_SEQ_11_01_66.	GGTCTCAGTGTGTGCAGCAGATCTGGTAGCTACCGTTCGGGGTAGAATGCAACCCCCAAGACAACGTGGTCTTCAATGTGCGGGTGCGGCAGCCCGTCCCTGCACCGCCCCCGGGCGGCCTGCAGGGGGGTCGGCAGGCCAGGACCTTGAGACC
SYN_GCBIN_8_SEQ_11_02_80	GGTCTCAAATCGCGCTCCCCCGCGGCGGCGCGCTGGGCAGGTGCCCGCCGTGCCCCCTGCCGGGGACCGGGGCGCCTTCGCCCGCGACGTACGGCGGGCCCAGCCGCGAGTCCGGCCGCGGCGTCGCACCCGCGACCCAGTGCGAGGTTGAGACC
SYN_GCBIN_8_SEQ_11_03_84	GGTCTCAGATTCCCGCGTGCGTCCGGCCACGCCCGCCGCGCGGCCGGGCGGGACGTCCCGTCTGGGCCCCTCGGGACGCGGCGGCTGCGCCGGAGGGGGGGGCGACGGGCCCCCCCCGCAGGCCGCGCCGGCCGCCGCATGGCTGAGACC
SYN_GCBIN_8_SEQ_11_04_82.	GGTCTCATGGCACCCCGCGGCGTCGTGGCACGGCGCGCCCCGGCCAGCCGGCACCCCGTCCGCTGACCCGGGCTGGCCGCGCGGCGACCAAGGCTGGGGCTGACGCCGCCCGGGCCGGGGAGCCCCTGCGGGCGGGCGCGCCACACCTCGGGTGAGACC
SYN_GCBIN_8_SEQ_11_05_84.	GGTCTCACGGGCGCTGCGGGGGCGCGGCTCCGCCGGGCGGGCCTCGCCGGTCCACGCGATGGGCACCAGCGCTCCCCCCGCGTGGGGGGGCGCCGGGCCCCTCCCCCGTGCTGGAGCCCGGCCCTCGGCGGCTGCCGCCCCTCCTGAGACC
SYN_GCBIN_8_SEQ_11_06_76.	GGTCTCACTCCCGCTCGCCGCCCGCCGCAGCCACGGCGCGACGCATGCGGCCGCTTCCTCCGGTGTCGCGCGTAGGGCGGGAGATGACGGCGCGCCCGCTCGCGCCGTGCCCCGACGGGCCGCGCAGGTGCCGCCGATTGTTGATGAGACC
SYN_GCBIN_8_SEQ_11_07_52.	GGTCTCATTGACCTTCCGAACCAGCTGCCACAACTGCTTCAGTCCTCTTCTCAGTCCGGGTGAAACGGAACACACACACACACACACACACACACACACACACACACACACACACACACACACACACACACACACACACACTGAGACC
SYN_GCBIN_8_SEQ_12_01_69.	GGTCTCAGTGTTGGCATGATGATTGACAATGAGCCCACCCCTGCATCTGCAACCCCCAAGACAACGTGGCCTTTTAGCCGCTGAGGGGGCGGGTCTGACGGACGGGCCCGCCGGCCGCGCGGCGCCGCCCGCTCGGGCAGAGCCGCCCCTCCTGAGACC
SYN_GCBIN_8_SEQ_12_02_88.	GGTCTCAGTCGCCGGGCGCGTCGCGCGGCCCCGCGGCCCTCCGCCCGCCTCCCGCGCATCGCCCCCCGCGCGGCCGCCTCCCGCCCTCCGGCCGCAGCGTGCGCCGCCCGTGCCCGCCCGGCCCCGCCCGGGCCCGGCCGGCGCGCACGGAGTGAGACC
SYN_GCBIN_8_SEQ_12_03_85.	GGTCTCACCCGCGGGGCCGGGCGCCGCCGGCGCGCGCCGGGCCGCGCACAGGCGCCGCCGGCCACGCCCCGGGCTCCGCCCTCTAGGGGGGCCGCCAGCCCCCCTTTGGGTTGCCCGCCCGGGGCGCGCGTGGGTTCGCCCGCGCCCCGTCGTGAGACC
SYN_GCBIN_8_SEQ_12_04_87.	GGTCTCACGGGCGGGGTGGGCGCCCCGCGGGGAGGCGCCCTCGGCGCCTCACGCCCCGCCCCCCGCCCCGGCGCGCGCCGGGGCGCACCCCCTCGCGCTGGCGGGCTGCCGGGGCGTGGGGGGTGTGCCGCCGCGCCCGGCGCCCTCAGTGAGACC
SYN_GCBIN_8_SEQ_12_05_86.	GGTCTCATCAGCGGCCGGCGCCGCGCCCCCCAGCGGTGCCACCCCCGCCCCCCGCGCCGCTGGGGCTGGACCCCGCGGCGGTCGCGCGCCGCCCCCAGGACCCGCGCCGGCGCCCGCGTCCCCCGGGTCCGGCGCCCACCGCGCCTTGAGACC
SYN_GCBIN_8_SEQ_12_06_56.	GGTCTCAGCCTCCTCGGTGCCGCCCGGCTAATTGGCCTTCCGAACCAGCTGCCACAAACTAGGGACAACGGGTTCGATTTGACCTGGCCTAGAACACACACACACACACACACACACACACACACACACACACACACACACTGAGACC
SYN_GCBIN_8_SEQ_13_01_68.	GGTCTCAGTGTTGCACGCGACAAAGGACCATGTCGGCTACCTTAAATTGCAACCCCCAAGACAACGTTCCCTTGACTGCTGGGCGCGCGGGGGGGCTTCGCCCGCTGACGCCCGCGCGTCTCCGGCCGCGGGGCCTGCGCCGCCCTGAGACC
SYN_GCBIN_8_SEQ_13_02_85.	GGTCTCACAGCGGCGGTGCGGGCCGGCGGCGCCAGGGCCCCGGCCCGGCCGCGCGGGCGGCCGTCGGGTACGCCCGCCCACCCCGGCGGGTGCGTCCCGCCGCGTCCTGTCTGACGGGCCGGCCCGGTACCCCGCCCGCGGGCTGAGACC
SYN_GCBIN_8_SEQ_13_03_84.	GGTCTCAGCTGCGGCCCCCGGCGGCCAGCGCCCCGCGTTCGGGCGCGGCGGGGGGGCTCCACGGCGGCCCGCCCCACCCGCCGGGAGGCCGTTGGGACGGAGGGGCCCCCACCCGGGGCGCCCCCCACGCCCCCCGGCTGAAGGTGAGACC
SYN_GCBIN_8_SEQ_13_04_81.	GGTCTCAAAGGCCCCTACGCGGCCGGCGGCACGTGAGCCCCGCCGGCCGCCGCGCGCCTCTGGAGGCCGGCCCCGGGAAGGCTGACCCCCCCGCGCGGCCGCGTCCGCAATCAGAGCCGCCGCGCGCCCCGCGGCGCGGCCGCATCGTGAGACC
SYN_GCBIN_8_SEQ_13_05_82.	GGTCTCAATCGGCGTGCCCGCCAGTCGCGGGGCCTCCCGCGCGCGCCGGGCCCCCGCCGCTTGGCCCCGCGCGCGCGGCGAGGCGGGCTCCGGCGTAGTTACCGGCGAGGGGCGCGTGTGCCGCCGGCGGCCGCGACCTGCGCCGCTTGCTGAGACC
SYN_GCBIN_8_SEQ_13_06_84.	GGTCTCACGTGGCCGGGGACGCGGGGCTGGCGGTCCCGGGCACCGCGGGGGCGCACCGCGCCCCGCCCGGACACCCGCCGCGTAGGCCGGGGGACTTCCCGGGCCCGCGGGGCCGGGTGCGCTCCCCGTGGGCGCCCCCCCCCGGCAATGAGACC
SYN_GCBIN_8_SEQ_13_07_75.	GGTCTCACACGACGCGCCCTCGGCGCTAGGCCCGGGAGCGGGGCGCATCCGCCCCCCCCGGCGGAGGACCGCCGCCGCGGGTCGCCGAGGCTGCGGCGCGGCAACCGGCACAGTCTTGGGATTCCGAACCAGCTGCCACAACATGAGACC
SYN_GCBIN_8_SEQ_13_08_51.	GGTCTCAAACAGGGAAAGAAACGACGATGAGTGGATCAGGTCGGCACACACACACACACACACACACACACACACACACACACACACACACACACACACACACACACACACACACACACACACACACACACACACACACACTGAGACC
SYN_GCBIN_8_SEQ_14_01_67.	GGTCTCAGTGTTCAAGACAGAGCTGGAAAGCAGCAGCACACTCTCACTGCAACCCCCAAGACAACGTAGTGTTGGGACCCCCCGGCCCCGCCGAGGCTCACCGGGCACGCGGCGGGCTGCGACCCCGCAGCCAGAAGCGGTCGGCGGACCTGAGACC
SYN_GCBIN_8_SEQ_14_02_89.	GGTCTCACCCACCCGCGCGGCGGCCCCGGCCCCTCGCCCCCGGGGCGGGCGCGGGCCCGCGCCCGCCCCGTCCGCCGCGGCCCGCGACTGGCGAGCCTGGCTGGGCCGCCCCCACGCGCCCCGCGCGGCGCCGGGGGTCCCGGGCGGTCTGAGACC
SYN_GCBIN_8_SEQ_14_03_83.	GGTCTCATGGGGCCGCGCTCGCGGGACCGGCGCGGGCCTCGGCCCCCGGCCCGGCTCGCTGTCCCTCCGGCTCGCGCGGCGGCCGGCCGGGAGGCCCGCACCGTGTGCAGGCGGGCACCGCGCGCCCCGGGCCCAGGAGGACCCGACAGGTGAGACC
SYN_GCBIN_8_SEQ_14_04_86.	GGTCTCACAGGCCCCCCCGGCGGCCGCTCGCACCAGGGCGAACCGGCCGCGCGCGTGCGGGCCCGGGGGGTGCGGGGTCCGGCCGCCGCGGCGGCCCCCCCCCGCGCGGACCAGCGCCCGGCGGCTGCTCTGCGGGGCGCGCCGTGAGACC
SYN_GCBIN_8_SEQ_14_05_81.	GGTCTCATCCCGGCCCCTGACCGGCGGGCGGGGCCCCCGCAGGGTACGCCCCCAAGTGTCCCCTCCCGCGCGCGAACGGTTGCCCCTCCGTACGGAGGAGCGGCGCGTCGGCTCCGCCGGGAGGGGGGCCCGGCCCTCGCGCGGGCCGCGGCTGAGACC
SYN_GCBIN_8_SEQ_14_06_76.	GGTCTCAGGGACGAGTGGGGCGCGCCTCGCCCCCGCCGGGGGACGAGCGCCCCATCGGCGCGCCCACCGCCGGAGGTTCGGCCCGCCGACTCGGCGGGCCCCTCGCCCTCCCGTTCACTGACGCGCCCGGGCATCCCTTCACTTTTGAGACC
SYN_GCBIN_8_SEQ_14_07_52.	GGTCTCACTTTCCGAACCAGCTGCCACAACGGGTAAGGACGCTAACACAAACAACGGAGCAATGCACACACACACACACACACACACACACACACACACACACACACACACACACACACACACACACACACACACACACACTGAGACC
SYN_GCBIN_8_SEQ_15_01_59.	GGTCTCAGTGTTGATGGTGCAAGTCCGACCGGGTACTATCTTCCGATTGCAACCCCCAAGACAACGTAAATTTATATTGCGGCGCTCGGGGCGCAAGAGGGGGCCGTCACGTAAAGCGAGGTGGCTCGGACCCACTCTGAGGCCCGTGGGGTGAGACC
SYN_GCBIN_8_SEQ_15_02_66.	GGTCTCAGCATAGAAAGGGGCGCGGTAGGCAGCGCGTATTTCGGCAGGGCCGCGGATGCGCCAGGGTAGTCATCCCCTCAGCAGCGGGTCAAGCACCGCAGCCCGTCTTGCTAGCCTCCTATATCCATGCCCGCTGAGGCGCTCGGCGCCCCTGAGACC
SYN_GCBIN_8_SEQ_15_03_63.	GGTCTCATAAAGCATCCTTGGCGGGAGCGCGGTGGGTCTGACCTGGTGTTAAGCTCCCCCGCCTTAAATGCGTGCCCCCTCACGTGCGAGGCCGCAACCCTTACAGACGTCGGCCGGCGTGCGGTTGCGGCCGGTACTCAACCTGAGCATTGAGACC
SYN_GCBIN_8_SEQ_15_04_65.	GGTCTCAGGTAGCATGCGAGGTTCCGGTCATAACGCAGATTCCTGGCGGTCAGCCGAGGCGCCGAGATCGCGAGCCCTCTGTTGCGGCCGCGCCAGCCCTTGACTCCGGTTGAACAGGACCCCCTCCGAGGGCGTGGTCCGACCACCGTAAATGAGACC
SYN_GCBIN_8_SEQ_15_05_75.	GGTCTCACGAGCACTGGCCGAGCCCGCGCCCCCGACCCAAACCGCCGGCCGGCCCCTGCCAAACCCCCCCCGGAGGCGGGTTCCCTCGCCCCTGACCGCGCGCCCCCGCGCACTGGTCCCGCAACGTGTCACGCGGGTGAACCAGAGGTATGAGACC
SYN_GCBIN_8_SEQ_15_06_71.	GGTCTCACCTTCTCTGAGCTGACGGGGCCCTGGGGTGCGGCCCCACCGGCAGTCCTCAACGCCCCCGCGCCGCCGGTAAATGGGTGCAAGCACCGGCGCAGATGCCAACGCGGGGGCCACGTCGTTCCGCGGAGCGAGACGAGTGAGACC
SYN_GCBIN_8_SEQ_15_07_55.	GGTCTCAAAGGCCTGTTACGCCCCCGCGGTGCCCCACCCCCGATATTTATTTTTCCGAACCAGCTGCCACAAGGCGTATATTACACGGTGAGCTGGCTGCATCCAACAACACACACACACACACACACACACACACACACTGAGACC
SYN_GCBIN_8_SEQ_16_01_67.	GGTCTCAGTGTGAACAACGTGGTTCGATGCCGTCACTTGGAGTACCATGCAACCCCCAAGACAACGTGAATTTTCAGCAGGGAGGGGGGCGCGCCCGGGCTAGGCGCCAGGGCGCCGGCCCAAGCCCGCGCCGCGCTGGGCCCAGTGAGACC
SYN_GCBIN_8_SEQ_16_02_80	GGTCTCACCAGCGATCGTGCCGGCCGGCACGCTTCGGGCCCCGCGTGCTGCCCTGCGTTGCGCGCGTGCCCGGCCCGTAGTCCCGGGCGGGGCGGGGGACGGGGCCCGGCGCAGCCTTGACCCCGCGGGGCGCGGACCCAACCTGAGACC
SYN_GCBIN_8_SEQ_16_03_78.	GGTCTCAAACCCGACGCGTGGGCGCCGCAGGTCGCGCCCGGGAGCCGTCGGTAGCCCTCACAGCCGCGCGGGCGCCCAGGCCATGACGAGCCCGCTGCCCGGTAGCCCACGGGCCTGGGGCAGCCGCTTCGCCGCGGGCAGGCGCCCGATGAGACC
SYN_GCBIN_8_SEQ_16_04_75.	GGTCTCAGGAAGGATCCCGAGCCGGCCGCTCACTTGCCACTTCCGTCCGTTCCCGGACCCCCGGCAAGGACCGCCCCGGTACGGCACGCAACTTGACACCCGCGGCCGGGGAGGGCGCGCAGGGCCGGGCCGTCCCCAGGCGGGGGTCGGTGAGACC
SYN_GCBIN_8_SEQ_16_05_79.	GGTCTCATTCCCCAGGGGGCCCGTCGCCGGGCCCGCCGGCGGCGCGCCTGCCCCCTGGCTATCCAGCCCGGGCGCCGGGCCCCGGCGCAGTTGAAAGCCGGGCGGCTGGCACCCGCCCGGAGGAGTGTGCGCCGCAGCGCACGTGAGGCTGAGACC
SYN_GCBIN_8_SEQ_16_06_70.	GGTCTCAAGGCGCCCAAGCATACTGGCATGGAGCGTGCCCCCGGGCCAGTGGGGCGCGCTCTGTCCGCGTCAGCGGCGGTGCCCGCCTCCCCGGGGCGCACCGCGGGAGGCCGTCACCCTGATTATTCTTCCGAACCAGCTGCCACATGAGACC
SYN_GCBIN_8_SEQ_16_07_51.	GGTCTCACACAAGGCGTAGACAGGAGCACCCGAAATGTCCGCTTTAACACACACACACACACACACACACACACACACACACACACACACACACACACACACACACACACACACACACACACACACACACACACACACACTGAGACC
SYN_GCBIN_8_SEQ_17_01_63.	GGTCTCAGTGTGCAACATCGTTCACATCAGCTTTGGACCCAAGCCAGTGCAACCCCCAAGACAACGTGCTGTTGACGGGACGGGCGGACAACAGGCCTTGCGGGGTACCGGGCTTCCGCCGGCGTTCCGGCTCTGCCGGAGGGGATGAGACC
SYN_GCBIN_8_SEQ_17_02_82	GGTCTCACGGGCGGGGGGCGCGCGGGTCCGTGTGGGGGCACCCCCCCCCGCGGAGGGGCCCCCCCGGCTGTGCTTCTAGGGGTCCCCGCCGCCCCCGCCCGGGGTGGGACACCGCGGACACGCTGGGCGGCCGCGAACCTCCCTGAGACC
SYN_GCBIN_8_SEQ_17_03_77.	GGTCTCACCCGTGCCGGACGCCGGCAACGCACACCCGCCGCCCGAGGCTGGCCACAGGGCTTTCCCCCGCTGCGATGGACCCCCTGTGATGGCCGTCCGGCTGCAGCGGGCCACGCCGGGCGCGCCCAGGGAGCCCGGCGCGTCCGAGGTGAGACC
SYN_GCBIN_8_SEQ_17_04_80.	GGTCTCAGAGGCACCGACCCCCCAGGGGAGCTGGCCGGGCCCCACCCCCCGAGGCCCGGCGGCCGGCCACGAGGGGGCCGTTAGCCGGGCCCCGTGACCTCCCGGGGGACGCCACGAGCAGGCGCCGCGGCGCCGGCCCCTCATTGAGACC
SYN_GCBIN_8_SEQ_17_05_77.	GGTCTCAAACCCCGCACCGTGCCCCGCCCACACGGGTGCCGCGCCTGGGTCGCCAGTCTGCCTGCACGACCGGGGGGCGGGGCCGACAGCCGGCGTCACGGCGTCCGGGCGTAAGCCTGGCCCCGCCCGGGCCCCGTGACGCGGATGATGAGACC
SYN_GCBIN_8_SEQ_17_06_77.	GGTCTCATTCGGAAGCTGAAGACGACAGGGCCCCCCCTGCGTGCGTTGGGTTGCCCCCCCCGTCGCCCGGTCCGCCGCGGGTAGGCCCGTCCGCGGCGGCGCGAGGTGCGGCGCGGCCCCGGCGCCGTGCCCCACGACGAACCTGAGACC
SYN_GCBIN_8_SEQ_17_07_52.	GGTCTCACGAACCAGCTGCCACAATTGTACCCGACGGTGCACAAACTGTAGAATGGAGCGACACACACACACACACACACACACACACACACACACACACACACACACACACACACACACACACACACACACACACACACTGAGACC
SYN_GCBIN_8_SEQ_18_01_59.	GGTCTCAGTGTCTGTTAATTCCCGCACCACCAACTGAGTGGCCGATATGCAACCCCCAAGACAACGTTGTGTTGCTTTCGGAGCCACAGGACTGGGTGGCGGGTGCACGCGCTCCGCGACCCTGGCATGGATGGATAATGCCAGCTCACCCTTGAGACC
SYN_GCBIN_8_SEQ_18_02_68.	GGTCTCAAAGCACCCCAGACCTAGACACCCGCCGGTGGCTCGCCTTGGTCGGCACTCGCCGTGCCGTTGCGCTCGTGCGAACGCGTGCGACACCATGTACGTCCTAAGCTACCGACCGCCGCGACCCCGGGGGGGGAAGCCACGAGAGGGTGAGACC
SYN_GCBIN_8_SEQ_18_03_69.	GGTCTCAGCTTCACGAGCGAGCCCACACGCACTTCAGTTGGACGGCACAGGCGCTATGTCCCCAGCATCGGCCACGGCGCACGCTCAGGGGGCGACGCGTAAGTGCCGCACTCAGAGGCCCGGGGCTCGGGACTTCGCGGCGGTGAGACC
SYN_GCBIN_8_SEQ_18_04_70	GGTCTCATTTCCACGCGCCAGAACGGCCATCTCGGCTGGCCCTCTCTTCGCCGCCGATCCGCTGGGCGCTGATAGACACCTGCCACGCGCGCCGGGTGCGGTGTCTCGGCACCACGTCCTACAGTGGGGGTGGCGTGCCCCGCTGAGACC
SYN_GCBIN_8_SEQ_18_05_67.	GGTCTCAGAAAGGGTGTCGGATCACCCCGCTAGTCTTACCCGGGCGCGTCCGGGGCCAGTAACCTAGTAGTCGACCTGTGGGCGCATCTCTCCCGCCCCGATGGGACAACCTCCGGTCGCCTGCGCGCCGTGGCCGCGCACGTTCTTGAGACC
SYN_GCBIN_8_SEQ_18_06_68.	GGTCTCATTCTAGTGCTCAGCCGTTGCTATACCGGGAACGCACTCGCCGGCCAGTCCGGCAGGGCGCGTCGCGACCGGGACGCGGCCGGGACACCGCCGCGGGTGCAGTTCACTCCCGCCCGTCTCGTGCGGCCTCGTCAGAAAGCTTCACATGAGACC
SYN_GCBIN_8_SEQ_18_07_52.	GGTCTCACACATTCCGAACCAGCTGCCACAATCCAACACTGCCAAAAACCATACCGACTGGGAGGAGACACACACACACACACACACACACACACACACACACACACACACACACACACACACACACACACACACACACACTGAGACC
SYN_GCBIN_8_SEQ_19_01_60	GGTCTCAGTGTGCCAGATATCAGGCCCAGAGACAGCACCTCGACTACTGCAACCCCCAAGACAACGTGAATTTTTTGCGCTCTGCGAGCCGGGCCGCGGGGCCTCCGTGCCAACTCCGATACACCGCGTGTCGCCAGCAGCTAACATTTGAGACC
SYN_GCBIN_8_SEQ_19_02_68.	GGTCTCACATTGCCAGGGACCGCGCACGTTGCGAGCCCTCGCACCCGGGGTCGAACGCCACCCAAACCCCCGGAGTGAGGTGGGATTCCGTGGCGCACTGACCGGGACCCGTAACTCGGAGCTCTCTGTCCTCGACCTCCACGGGGGGGGATGAGACC
SYN_GCBIN_8_SEQ_19_03_70.	GGTCTCAACGGGCCCCGTCAGGCTACGGCCGCACCCCCCGGCCTGAAAGTACTTGCCGTGGACCAAGAGGCCGTCACGCTTCCCCAAGGGTATTGGGGCACGGAGTGACGGCGGCATGGCCCGGGGTCTGCGGACCGCCCCTCCCTGAGACC
SYN_GCBIN_8_SEQ_19_04_72.	GGTCTCACTCCAGCGGGCCCCTCCCGCCCTGGCCCTGGCCCGGGACTAGCGAGGGGCTATCGCACTGCGGCACGGACGCCCCACCCCCGTAACCTGGACAGTCGGCCGCTCCTCCCGAGAAGCGGGTGGCCGTTTCCTGTGACCGGGCACGGTGAGACC
SYN_GCBIN_8_SEQ_19_05_74.	GGTCTCAGGAGGTGGCCCCGGACGGGGAACGCCCAGAAGCGGGGGTCGGTCGCGCCCTCCCGGATTCGCTTTGCGCCGGCCCCTGGCCGTCACGCCGCGCCGCGGGGCAGATGCCGCGCAAGTGCCCAGGCACCCGTCCGAGCAACCCAAATGAGACC
SYN_GCBIN_8_SEQ_19_06_50.	GGTCTCACAAATTATTCTTCCGAACCAGCTGCCACAAGACCGTCCGTGGTAGTGCATCGGACTATGACGATCAACACACACACACACACACACACACACACACACACACACACACACACACACACACACACACACACACACTGAGACC
SYN_GCBIN_8_SEQ_2_01_64.3	GGTCTCAGTGTCCGCAGAGGAAACCCTGTCATCCCCTTCATTTTCCCTGCAACCCCCAAGACAACGTTCCATTTCTCCTACGGGAGTCGCGTCGCGCCGCGTGGGTCCCGGCTGGGGCCGCCGCCAAACCTGGTGAGCCGCCGCTCACCATGAGACC
SYN_GCBIN_8_SEQ_2_02_67.9	GGTCTCAACCACCAGGGGCCCCGCACTGCTGTCAGGCACGGTTTTCCGATAGCTGGGGGACGGCCCACTACCCACGACCCATAGCGCAAGCGCTAGTAACGGGACAGCAGAGCCGATGCTTCCGTGGCGGGCGTCGGGGCCGGCCCACGGCTTGAGACC
SYN_GCBIN_8_SEQ_2_03_69.8	GGTCTCAGGCTACTAGCCGTTCTGACCTCCCCGTCAGCAGCTAGTCGCGGTGGGGCCCCACACGAGAGAGGCCGTGACTACCCGTGTGCGGCGCGCTCAGCGGTGCGTCGCTGCTCTCGGACGGCCCACGGCCGAATCGCCCGACCCGATGAGACC
SYN_GCBIN_8_SEQ_2_04_63.6	GGTCTCACCGACTACGCAGATCGACCTCTACGAGGCGCTGGATGCACACAAACCGGACGTTTCATGGGGGGTACCGAAGAGCGCGGCCTACCCTACGTCGACCCCCCCCCGGCTGGACAACCAACGGGCCGTAAACGAGTGCGGGGCTAATGAGACC
SYN_GCBIN_8_SEQ_2_05_69.7	GGTCTCACTAAGCGGGCCGGCCCTTTGAAGCGAACACCGGACCTACTGGGCCGCCCCAGTACCCGAAGACGGGGCGAAGCGACCGCACGCGCTACCTCCAGTGGCCCTCCCTGGTGCGGGGAGCGACGACCCAGGGGCGACATGAGACC
SYN_GCBIN_8_SEQ_2_06_76.7	GGTCTCAGACACCTTGGTGAGCGACCCCGTGCCCCGGCGCCTGTCTGACCCGGGCTCCCGCGCCGCCGGGGGGCTTACGCCCCAGGCAGAGGCGTCCGGAGAGCGGGGCGGCCCCTGCGGGGGCAACCCCCCTACGGGCGCCGCAATGTGAGACC
SYN_GCBIN_8_SEQ_2_07_57.1	GGTCTCAAATGCTGCCCATGGGGTCGGGGCCTATAGGCGGGTCGGCGGGAGGAGGAGATTTGGATTCCGAACCAGCTGCCACAAAAGCCTTCCAACGCACAAGCCAACACCAGTCAAAACACACACACACACACACACACTGAGACC
SYN_GCBIN_8_SEQ_20_01_64.	GGTCTCAGTGTCGAACATTAAGCGACACCTTCAGCGCACGTGGACTATGCAACCCCCAAGACAACGTGCATTTTGCCGGCACCCCCGTCGAGGGACGCCTCCCGTGGCGCCCCCGACGCGGCTTACTGAGGCCCGCCTCGAGGTGAGACC
SYN_GCBIN_8_SEQ_20_02_80.	GGTCTCAAACCGGGGGTCGCCCCCGGCGCGCCCCGCTAGGGCGCTCCCCGCGCGGGTCGCGCGCCGTGCGCCTAGCTCCTCGCCCAGCGGTCGGCGCAGCGACAGGCCTCCCGTGCGGGGGGGGCCATGCGCGGGGGTCACCTCTGAGACC
SYN_GCBIN_8_SEQ_20_03_77.	GGTCTCATGGCGCATCCGCCGTCCTCCCGGGAGGGCGCTCGGCGGCGACCCGCTCCAACGGCAATGGGGGGCTCGCTCCCCGCTCGCCGGCGAACCGGCCCCGCGCTGAAGCGCGCCGGGGGTCCCAGGACCGACGGCCGGGCCCGTCAACCTGAGACC
SYN_GCBIN_8_SEQ_20_04_79.	GGTCTCACACATGCGGGCTCGCATGCTGTCGGCCCCCCGCCCGGCCATAGGCCAGCGCGCAGCGCGGGGCCCGCGCGCCCACCATGGCCTGCACCGGCGCCCGCCGGCGGGCCGGGCCGGCTGGTGGCGACGGGCCGAGTTTGCGTCCTGGCTGAGACC
SYN_GCBIN_8_SEQ_20_05_83.	GGTCTCATCATCGGGCAGCCGGCCGCGGAGGCCCGAGTGAGCCCGCCCCGACCCGGGCGCGCCCCCGCGCGGGCGGGGCCTCTGCCGGGGGGGCTCGCGGGGGGCTCCGCGACCACCGCGCGTCGCCGGCCGGGCCCCCTGGACCACATGAGACC
SYN_GCBIN_8_SEQ_20_06_55.	GGTCTCAATGACGATCGAGGATTCCGCCCCCTTCCGGCCGGCATTATGCTTCCGAACCAGCTGCCACAAAATGCCATCTCAGCTCCAAGGCTTTACTCCGTGCTGACACACACACACACACACACACACACACACACACACTGAGACC
SYN_GCBIN_8_SEQ_3_01_66.8	GGTCTCAGTGTCAGTGGCTTCTCTCACCATTGAATCGCGTGTGGTCCTGCAACCCCCAAGACAACGTGAATTTTGGACGGCGCCGCCGCACGCTGCGGGGGCGTGCGTCTGAAACCCCCCCCCCGGGTTCCCCCCGCCCCGCCCACCTGAGACC
SYN_GCBIN_8_SEQ_3_02_81.5	GGTCTCAAGGGCCGGCCACCACCCCGTCGGCTCGCGACCGCCGGCCGGGCCTCCACGGCGCTGCTCCCCGATCCCCGCGTCGGGCCAGGGCGGCCGCAGCGTCTCGGGCGCGTCCACCCAGGGTCGGCCGCCCCCCCGCCCGGTGTGAGACC
SYN_GCBIN_8_SEQ_3_03_75.1	GGTCTCACCCTCCGCCGGACACCCCCGAGGGCCGGCCGCTGCCTAGCAGGGTTGCCCCTGCGCCCCGCACCCAGCGCCGCGTGCAGGATATTCCCGCGGCGGGTTGGCCGCCCGGAGCCCAGTCCGCTCACGGGGAGCCTCATTCCTGAGACC
SYN_GCBIN_8_SEQ_3_04_75.4	GGTCTCATTCCGCGGCCGCCCGCGGGCCGGGCGTGCGGTCTGGCCTGACCGGCGACGGGCACGGGGGCAGACGTACGATGCGACCCCGCCGGCACCCCCCACGCAGCTCCGGGACAGCCCCGTCCTGAGTTTCTTCCCCCCGGCCACGTCCATGAGACC
SYN_GCBIN_8_SEQ_3_05_75.4	GGTCTCAGAAGGGGCCCGCTAACCGACTGGGCCAAAGAGCACCGCGGGCCGGCCCGTCCGCCTGCGTCCTCGACCAGGGCGGAACCACACAGCGTGCGCCCGGGCCGCCCGGAGGTCGCCGAGCCTTGGACCCCGCGGGCGTCCCCGCTGGATGAGACC
SYN_GCBIN_8_SEQ_3_06_77.6	GGTCTCACCGCCCCGGGCCGGCGCCGCATGGATCCCGGGCAACACTGACAGCGCCGACCAGCGTGCGCGCGCATCCGGAGCGCGGCCGGCGCCCCACGGCGCCCCGTTTTTGGTCGCGGGCCGGCGGCTGCCGTCCCCCACGAAGTGAGACC
SYN_GCBIN_8_SEQ_3_07_64.1	GGTCTCAGCGGCGGGGCCGCGCCCCCAGCCGCTCCGGCGACGGCCGAGGGGGGGGTCCATTATTCTTCCGAACCAGCTGCCACAAATTGCGTTGCGGTAGTGGCATCTGCATAGCGGATACACACACACACACACACACACTGAGACC
SYN_GCBIN_8_SEQ_4_01_64	GGTCTCAGTGTGAACTAGGCGCAAGAACCACGTGAAACCCATCTCCCTGCAACCCCCAAGACAACGTGTATTTCCTGCTTCCGCCGCCTGGGACCGCTGCGAGGCGCCAGTGGAGAAGGGGACACCGCGGGGGCCGCGCTCCTTGAGACC
SYN_GCBIN_8_SEQ_4_02_76.1	GGTCTCATCCTGCCATCGTGGGGCAACCAAGGGGGCCGACGCAGGCCCCGAGGCGGCCGGGCCTGCTGGCCCCACGGCGGGCAGGCTTTACCGGCGTCAGCCCAGCACTGCCCGCACCCCTAAGCGCCGCCGGTCCGCCGGCCAGCCCCCCATGAGACC
SYN_GCBIN_8_SEQ_4_03_81.8	GGTCTCACCCACGACGCTGGCGGGTGGCGCCGGGCGCCGCGCGGCACTGGCGACGGGGCCGGCCCCCCGGGCGGCCGGGTCCACCTGGACTGCCGGCTCGAGCAGCCCCCGGGTCGGACGCCCACTGGCACGGGGCCGCTCGTGAGACC
SYN_GCBIN_8_SEQ_4_04_80.7	GGTCTCAAAGGGGGCGCGCCGGACAGTCGCGCCCGTGCCACACCCGAGCCCCACCGCCGCCGCGCGCCCTCCCACCTGTCCCGGGGCACAGGGGGCGGGCACGGGGCAGCAGCCCCCCCGGTGGGCTCGCCCCCGCCAGCCGAGTGAGACC
SYN_GCBIN_8_SEQ_4_05_75.1	GGTCTCACCTTGCCGACCCCCGGCCCCCCAGACGCTAGAACGCCATGGCGTGACTACCGCGGTCTGGGGGCCCCGGCCCTGACTGCGATCGGCCAGAGCGCGCGGGGCCCCTTCCGCGCACCCCCCGGCCCGGACACCCTGCGAACTGAGACC
SYN_GCBIN_8_SEQ_4_06_79.4	GGTCTCAAACCTGCCGCACCGGGCGGCGTCGACACCCACGTGGCCCCGCGCAGGGCCGTGCTCGGGCGCCAGTGCCCGCCGGCCGCGGCAGCCCCGCGGCGCGGGGCCTCCCTAGCACAGCCGCGCGCAGCGCCCCTCTCGTTCTGAGACC
SYN_GCBIN_8_SEQ_4_07_51.3	GGTCTCAGGTTATACTTCCGAACCAGCTGCCACAAACGCGTGGTCAGTATTGTTGATCGCAGTTTCGACCCACACACACACACACACACACACACACACACACACACACACACACACACACACACACACACACACACACACTGAGACC
SYN_GCBIN_8_SEQ_5_01_67.8	GGTCTCAGTGTCAGACACCTTACTTCGCAGTGGACCGGTCTGACCTATGCAACCCCCAAGACAACGTCAGGTTGTCGCCGGGGCCCGCCGCCGAAGGTGCGAAGGCGGCGCCCTACCGTCCCTGCCGGCCGCGGCTCCCTGAGACC
SYN_GCBIN_8_SEQ_5_02_80.3	GGTCTCATGGGCGTGTCGTCCGGCGTGGCCAGCCTCCGACGGGTCCCCCCGCTGGCTCGGGGGGGGCGCCGCTGCGGCGGCCAGGCCGCGCTCAGGGCAGGAGTCCTCGACGCAGCCCGGGCCCCCACCCCCCCGGCCCTAGGCCCGGGGATGAGACC
SYN_GCBIN_8_SEQ_5_03_82.8	GGTCTCACCCAGAGGTCCCCCCGGGCCCCGCGCCTGCGGGCCCGCGCCGCGCCTGCCGCCCCTGCCGCGCGGGGGGCTACGGAGCTGCTCAGGGCTATGCCGCCGCGCATCGTGGCGCCACCCGCGCCTCCCCCGCGCCGGGGGGGGAGGTGAGACC
SYN_GCBIN_8_SEQ_5_04_81.2	GGTCTCAGAGGCACGTCTCGCGCCGGGGTACGTCGCCGGGGGGACCGGGTCGCCGCTCATGGCCCCCATCGCGCGGCGCGCCGACGCCGGGGGGTCCGGACGAGTGCCGGCCCGCCCGGCCTCCCCGCCTCGTGCCCCCGCCTGAGACC
SYN_GCBIN_8_SEQ_5_05_84.5	GGTCTCACGCCCGGGCCCGCGCCCGGCGAGGCGCCCGCCTTGACCCCCGGCGCGCCCAACCTGGGGCCCCCGCGCGCCGGCTGCCCCCCGACGGGCCGCACCCGGGGACCGAGCCGCACAGGGGCCCCCCGGAGTGCCGGACTGAGACC
SYN_GCBIN_8_SEQ_5_06_82.8	GGTCTCAGGACCCGCACCGGCCTCGTGTCGCACACCCGCGCGGTCGCCGCGCGACGCCCACGGGGGGAAAGCCCGCCGCCGGGCGTCCGGGCGGCCCAGCGCGGCGGCGTGCCGGCGTGCTCAGAGGCCGCGGGGGCCCGGCCCCGCGGTTGAGACC
SYN_GCBIN_8_SEQ_5_07_73.2	GGTCTCACGGTGTGGCCCGCAGCAGCGACGGGCGCCGACCCTCTCTGTCCGTTCGGCCGGAGCGCAGCCCGACGGCGGCTCCCACCCCCAGCGCCCGGAGCGCCGCGCCGACTTCCTGTTCCGAACCAGCTGCCACAATTGAGACC
SYN_GCBIN_8_SEQ_5_08_51.7	GGTCTCACAATGAGGGGTACCGATATGTGTCTCAACCCCACCAGTGACACACACACACACACACACACACACACACACACACACACACACACACACACACACACACACACACACACACACACACACACACACACACACACTGAGACC
SYN_GCBIN_8_SEQ_6_01_61.8	GGTCTCAGTGTGAACAGCATCGCCTAGTCGTTACTGCCCTGGAGACTTGCAACCCCCAAGACAACGTGATCTTCCAAACAGTCGCTCCAGCGCGCCGGCCGTCGGGCGCTGGCCGTCGCTGTGAGATGCTCGAGGGTGCGGCATATGAGACC
SYN_GCBIN_8_SEQ_6_02_68.5	GGTCTCACATACACACCCGTCGTAGTACGGCCCGCGAGTGTCCGTTGCGACCCCCCTCCCACATTCAGGCGCGCCCATCGGTGACGGGGCCGGGTAGAAACGCATGGCAGGGAACTCCCGGGGAAGGCCTGCGCCCCGGGGACGCGCTTTGAGACC
SYN_GCBIN_8_SEQ_6_03_73.6	GGTCTCACCCACCCCGCGTCCCAGCTCCACGTACAAGCGCCTCAGTGGCTCCCTGAGCTAATCCTGGGGTGGGCCGCACCCCGCCCCCGCCGGGGGAGGCTCGTGGTGCGCTCCGACTGCGCGCCCGCGCGGGCGGGTGATAAGCTGAGACC
SYN_GCBIN_8_SEQ_6_04_75.4	GGTCTCATGGGAGGCCGGCGCCCCGGGCCCTCCGGGCTCCGTCCGTGAATGGCCCCCTCCCTGCGGGGAGCGGTGGAGTTGAACCCTCGGCGCCGCTCCGAGCTCAGCCCTCCTGCGGCGGCGCCCTCTCCCGCGCTCCAACCCTTGCCGACTGAGACC
SYN_GCBIN_8_SEQ_6_05_67.7	GGTCTCACGACGTGCTGGTACTCCAGCGCCTCCACGACCTGGCCTGGCGAGCGCCGGCGCGACTTGCCTACTGGGGCCGATCGTCGGGCGACCCCGCGGTCCAGTGCGCGGTTACATACTCAACGGTCGCGCCTCTTGGTGTGCCTTTTGAGACC
SYN_GCBIN_8_SEQ_6_06_65.8	GGTCTCACTTTCGGCCTCCGCCGAGGGACCCACCAGCCCGGCATCTCAGCGCACAGGGGGAGCCGCTAGGACCCGCCACCGCGCGCACATAAAAGCCTTTTGGCTGGAACCCCCGCGCTAAGGCAATGGAGGCGTCCAAGCACCGAAGGAATGAGACC
SYN_GCBIN_8_SEQ_6_07_53.0	GGTCTCAGGAACAGTTCCGCGACCGATTGGTTGATCTTCCGAACCAGCTGCCACAATCTCGGACGGTTCCAGATGTCAGTGAGCTTCCAACTACACACACACACACACACACACACACACACACACACACACACACACACTGAGACC
SYN_GCBIN_8_SEQ_7_01_60.6	GGTCTCAGTGTAGAGTGGTCAGCCATGGGAGGTTACAGCTCCTGTTTTGCAACCCCCAAGACAACGTGCATTTACAACTGTTGAGGGCTGCCCGCATGCTCACCGGAGCGCCGAAACACCGCCTGGCGGCGCGCCCCAGCTCCGGATATGAGACC
SYN_GCBIN_8_SEQ_7_02_72.5	GGTCTCACCCTGCGTGGCTACACGGGGTCAGTACCCCCGGGCCAACACCCTGCCTGCAGCCCGGCCCAGTTACGCTCGCGGGGTAGCAGCTAGGGCACGCCGCGCCCGCCGGCCCCAGGCCCACCCGGCGATCATGGCTCGCTATCTGAGACC
SYN_GCBIN_8_SEQ_7_03_64.5	GGTCTCAAGGGGACCTCGCCGCGCCACGAGGGCCGGATCCGTCTTCACCGGTCCAACTCACTGCAGTAAGGGGACTCTGCGCAGTCATTGCGCCGTCAACGCGCTGTGCCCCCATATACCAGAGGGTGGCAATGCTCCGCTAAGCCGGGGATGAGACC
SYN_GCBIN_8_SEQ_7_04_66.0	GGTCTCAGGGACGGGGATCGCATCCCGTCGCGGGCCCCCATCCGTCCAGACGGCTCCTGCTTAGTAGGGCCATGAAACCCCGGCCGAGGCCTGAATGCCTGTGATGCGCGAGAAATCCTAACGGTCGCCCCACGGTGCCGGTACCGGTCAAGTGAGACC
SYN_GCBIN_8_SEQ_7_05_68.8	GGTCTCACTCCGGCGATCCTGCCACCCCATGGGTAGACGGACATCGCCTCGTGACCGGCGGGGTTGAACCACACCTCCTAGCCAGGAAATGCCCGGCCTGGCGGGGCGAGCCCACCTGGCGCTAGAGTCAACCCCCGGGCCCCCTTGTGAGACC
SYN_GCBIN_8_SEQ_7_06_57.8	GGTCTCAGGAGTCCACGGAGTCGGCACGCGCGGGTGGGCCTCTGCGTTGTTTATGCTTCCGAACCAGCTGCCACAAAAGGAGTGTTGAGCTAGCCAAGGCGTACGGACTACTACACACACACACACACACACACACACACTGAGACC
SYN_GCBIN_8_SEQ_8_01_68.7	GGTCTCAGTGTGAATGTAACGTGTTGCGAAACCCTCCGCCACTGAGTTGCAACCCCCAAGACAACGTGCTCTTCCCAAGTGCCGCGCGCGTGCCGGGGGTGACGCCGCGGCCTCTGCGCGCCCGGTGCGCACCGCCTGGCGGGGGCAGGGTGAGACC
SYN_GCBIN_8_SEQ_8_02_78.4	GGTCTCAAGGGGCCCACCCGGCTCCGGGCGTGGTCGAAGCTGGGGTGGCCGCCCGCACCGACGCGGCCCCCGCGGCCCCCAGTGGCCCGGTGTCCGCCGCCGTTATACCGGCGGCCCGATGGCGCGGGGCAGGCACGCGCCGCATATGAGACC
SYN_GCBIN_8_SEQ_8_03_85.1	GGTCTCAGCCCGTGCGCCGCGTGGGCACCGGGTCGCCCGCGGGCCCCCCCCGCCCTGCGCGCGGGGAGGCGCCGGCCCCTGCCGCGCCCCCTGGCGCGCCCGGGCCCGACGGTGGGCGCGCAGCGGGCGACGGTGACCCGGGCGTATGTGAGACC
SYN_GCBIN_8_SEQ_8_04_84	GGTCTCACTGGTGCGCAGGGGCGACCCGGTCCCGGACCCGAGCGCTGCGGGGGGCCGGGCGCCCCGCCCGCCGCCCCGCCCGCTCCCCAGTCGCCCTACGGGCCGCGCCCCTGCGGGCGGCCGATTCGCGAGCGGCCGCGCCCTGAGACC
SYN_GCBIN_8_SEQ_8_05_87.1	GGTCTCAGGCTCGGCGCTGCGGCCCCGCACCGTCCAGGCACCGCGGCCCGCAGGCCCCACGCGGCCCGGCGCGAAGCCCACGGCGGGCCCGCGCTGGCGCCCCGGCGGCCCGGCCCCGTCGGCGCGCGCGCGGCGCGGCCCCGCCCTGGTGAGACC
SYN_GCBIN_8_SEQ_8_06_57.1	GGTCTCAAGCCGGGGGAGCCCCGGTAGGTATGCGTGGGTTGAGCTTCCGAACCAGCTGCCACAAACGGTTGTCTTATCCTGCCCCATTGTTGTGACGTGCACACACACACACACACACACACACACACACACACACACACTGAGACC
SYN_GCBIN_8_SEQ_9_01_65.1	GGTCTCAGTGTCGTTTCCTGTGTCTGCTCCCCTCTCGAGACATCCTGTGCAACCCCCAAGACAACGTCGCATTGGAGGACCGTCCGGCAGCGCGGCAACGGGCCTTGCGGCCCTGGGCCCCGCAGCGAGAGACGGGTCGGTACATCAGTGAGACC
SYN_GCBIN_8_SEQ_9_02_80.7	GGTCTCAGGCTCCGCCAGTTGCGGCACGCGCGGGCGTAGGGCGGGGGCGCCGGGCCCGCCCGGCAAACTTCGTCATCGGCCCGCCACGGCCGGCGCCCCCCGCCCGCTGCGGGCCTGGCCGCAAGCCCCCGGCGACGGCGCTGATGAGACC
SYN_GCBIN_8_SEQ_9_03_71.6	GGTCTCAAGCCACGCAGAGGCCCCCCGAGGCCGGGCGCTGCGGGGTCCCCCTGACGGCCGCTGCACGGTCACCCGGTGGGTTGCCCGAGCCCACGGCGACAGAGACTTGACCCGCCGACAAGCTCTGACCGGGGTGTGACAGCTGCGGGATATGAGACC
SYN_GCBIN_8_SEQ_9_04_72.7	GGTCTCAAGGTATCTTCCGGCCCCCGGCTGGTCGCGGCGCCGGTCGCGGCCGCCGCTCGGTACAGAGTTTAGTCTGGCGGCACGATGCGGGGGGGCCCCCCCGGGCCGTCCGGGCGCGTCCGTACCCGTCATAGCCCGCGCACGACTTATCTGAGACC
SYN_GCBIN_8_SEQ_9_05_71.9	GGTCTCAACCTCGGAGCCCACCTCGCCCCCTCCGCCGGGCCGCCCGCAGAACGGTAGCAGTGTCGCCCCTGCGGGCTGAGGGCGGATCGGGTGCAGGCGTGTCGATCCCCGGTCCAGCGCCAGGGGGCCACGATGTGCAGCGACTCCAAATGAGACC
SYN_GCBIN_8_SEQ_9_06_62.1	GGTCTCACAAAGGGGACGGTGCCGCCGGGCCCGCACGGGAGTGAGATGCGTGGGGCCGCCTCCTTTGCGTTCCGAACCAGCTGCCACAAGCGTTTGGCTGGAGAAGGTTGCAGGAGTATAACGGTACACACACACACACACTGAGACC
SYN_GCBIN_9_SEQ_1_01_69.0	GGTCTCAGTGTGTAGTGGACAGTTTCGTCTGACTGGGTCCCGGTGTATGCAACCCCCAAGACAACGTCTTATTGCTCTAGGGGCCTGCTCCGCCGGGGGCCCCGGGGCGGGGCGGGCCGGGGCGAGGCACCCCGCCCCCCTCGTCTGAGACC
SYN_GCBIN_9_SEQ_1_02_83.3	GGTCTCACGTCCGCTCACGGGGGCGGCCGAGCACCCACGGCACGGCGCGCGGCCCGCACCCCGCCGCTGCGGCACCTGCTGGCCCCGCCGGCGGAGCCCGCGCGGCAGGGGCGCGCGGCCCCCGGCCCAGCCCACACTGAGGGGCTCCCTGAGACC
SYN_GCBIN_9_SEQ_1_03_81.6	GGTCTCATCCCCGGCCGGCGGGTGGGCGCCCAGGCCCCCGAAGCGTGGCGGGGGGCGGCCGACCGCCCTGCGGCCCCCGGACACCTTACCCCGCTCGGGGCCCGGCGCGCGGTAGTCGCCCCTACCCCCTCGCCCGAGGGGCGCAGTGAGACC
SYN_GCBIN_9_SEQ_1_04_81.3	GGTCTCAGCAGAGCGCGGGTACGGCGGAGCCCCGTGCCGTCAGTCGGGGCGCCAGCCGCGCGGGTCGACGGTGCCCCTACCCTCGCGCCCGCAGCCGCGCCGCGTCTCGCCCGCCGCCTCGCGGGGCGCCCCCCCGGGCTTGGTGAGACC
SYN_GCBIN_9_SEQ_1_05_82.5	GGTCTCACCCTCGGGCCGCGAGGGCCGCCCGGCGTTCGCGCCCCCTACCCGGGGGCGCCGGCCGGCGCCCAGGCGCCACCGCCGGTCGCCTCCGCCAGGGCCACAGGAGCGGCCGCCTCCGGCGCTCCCGCGGCCGTACCAATGAGACC
SYN_GCBIN_9_SEQ_1_06_81.3	GGTCTCAAACTTAAAGCTCGCGGGCGGGGGGCGCGCCTGCGCGCGCCGCCGCCCCAGCCCCCGCCCATCAGCGCGGCGGGGGGCCCCCCCCGGCCCCGGCCTCGACCACCCGACACGTTCCGGCCGGCGCCCCAGGCGGCCCTTGAGACC
SYN_GCBIN_9_SEQ_1_07_51.3	GGTCTCAAGTTCCGAACCAGCTGCCACAATGACCCAAGATCGTTTTGAGGGGTTGCAACACGTGTACACACACACACACACACACACACACACACACACACACACACACACACACACACACACACACACACACACACACACTGAGACC
SYN_GCBIN_9_SEQ_10_01_67.	GGTCTCAGTGTAGATTTAGTCTCAGAGTGGCGCTCCGGCAGATGTCATGCAACCCCCAAGACAACGTTTTATTAACGGTTGCTCGTGGGGGCGCCGGCAGCGCCGCCCCGGGGAGGGCCGCGCCGGGGGCGCGGCCGGGGGCCCCAACGTGAGACC
SYN_GCBIN_9_SEQ_10_02_81.	GGTCTCAAACGCGCCTCTTCGGCCCGCCTCCCCGCCCTACGGCGGGACGGCGGGGGGTCTGGCCGCGTCGGCTCACTCCGCGCTGGCGGCGGGCCGCGCCTCCCCCGGCAGGCCCCCCGGGGACAGGTCGAAGCGCGGTGGCGGGCGCGGGTGAGACC
SYN_GCBIN_9_SEQ_10_03_74.	GGTCTCATATTGGCTTGGTCCCACACCCCAGAGCTACGCGCCCTCCTCTCGCGGCCACCCCCGGTTTCGCGGTCGTGGCCCCCCTGGGCGGACCGGGCGTTCCCGACTAGGGCCGGGGGCTACGGGGGCGGGTCCTGCCGCCCGTGAGACC
SYN_GCBIN_9_SEQ_10_04_74.	GGTCTCAAATAGCACCCGCCGCGCACTGGCCCGGCACGGCCGCCCTGGGGGCCCCGGGATCCCCAGGCGGGCGGTCTTTGAGGCCGCAGCTCTCGCCTTGGGCCGGCCACCGCCGCCCTGTCGGGAGCTGCGTCCGAGCTACCACAGGCAATGAGACC
SYN_GCBIN_9_SEQ_10_05_80.	GGTCTCAGCAAGACAGGGCGGACCGGCCCCCACCCGGCGCCGAGGACATCGTGCCCCCGGGCCGCACGGCACGGCTCGGAGGGTCGTCGGGCCGGACTCGCAGCGGCACCCGCCCCGCCGCGCCGCCCCCCGGGCCCTCCGGGACTGAGACC
SYN_GCBIN_9_SEQ_10_06_61.	GGTCTCAGGACCGGGCGGCGCGGGACGGGGCCCCGCCCGCGCCGTTTTTAAATTCCGAACCAGCTGCCACAAAGAGACGGTGGTGAGTCATGGTGGGGTCCAAACTACACACACACACACACACACACACACACACACACTGAGACC
SYN_GCBIN_9_SEQ_12_01_70.	GGTCTCAGTGTACAACAGTCTCCGGGAGTCTGCAAACGCGATACCTATGCAACCCCCAAGACAACGTGGAGTTATAGCCTCCCCGGTCCCGCCCCCGGGCCCGGGACCCGCGGCCCCGAGGCCGGGCCGGGGGCCGGGTCGTGCCGGCGGCTGAGACC
SYN_GCBIN_9_SEQ_12_02_88.	GGTCTCACGGCGTGCGACGGGCGGCGGGCCCCCCCCCGGCACCGGGCGGGCGGCGCCGGGGTGGGGCGGCCCCCGCGGCTCGCGGCCAGCCCGCGCGTCCCCGCAAGGGCGGCCGGACCGCGGCCCCCCAGCGCCGGCGGCCGGCCCGGCGATGAGACC
SYN_GCBIN_9_SEQ_12_03_85.	GGTCTCACTCTCGACCCAGGGTACCCGGCGCGGGGGCCGCGCGGGCGCGCCATCGGGCGCGGCGCCGCTTCGCCCGCCCGCCGCGCGGGGCAGGCGCGCCCGCGAGGCGCGGCCCGGGCCGGCCGCGGCGACCCCCGTGAGCCGTCGCTGAGACC
SYN_GCBIN_9_SEQ_12_04_86.	GGTCTCACGCACCCCCGCCGCGACGCCGCGACGGGGGCCCCCCCCGCGCGCGGGCCCGCTAGGGGGCGCACGGGGAGGCGCCCCGCCGGGCGCCGGCGCGCGCAGGGGGCGGGCCCCTGGGCGCCCGCTAGCGGCCCTCTCTTGAGACC
SYN_GCBIN_9_SEQ_12_05_85.	GGTCTCATGCGGCGGGGGGGCGGGCCCGGCCCTCCAGGGCCCGGCCGCCCGCCTGCCCCCGCCCGGCGGAGCGCGCCCCCCGCCGGGCCGGTGCACCCGCGATGCCCTCCGCCACGGTCAGCGCCGCCCGCCGCCGGACCCCGGACCTTTGAGACC
SYN_GCBIN_9_SEQ_12_06_88.	GGTCTCACCTTGCCTCCGCCCCCCTCGGGCGCGGCCGGAGGCGGGGCGTGCCGCCCTGGGGGCGCGGGGCCCTCGCCCCGGCCCCGGGCGCCGGCCAGGGCGCGGCCTCGCCGCCGCCCCCCGCGCGCGCCCCGGGGAGCCGGGGACTGAGACC
SYN_GCBIN_9_SEQ_12_07_56.	GGTCTCAGGACGGGCCCGAGGCCCGCTATTTCTCCTTCCGAACCAGCTGCCACAAATGTGGAGCCGACAGGGAGCATGTACTACGTAGAGCACACACACACACACACACACACACACACACACACACACACACACACACACTGAGACC
SYN_GCBIN_9_SEQ_14_01_62.	GGTCTCAGTGTACATTCTCCCACCGAATCGTAGACTCCGTGCATCCTTGCAACCCCCAAGACAACGTCATATTATGGCGGGTCGGTCACAAGGCCGCCCATGAGTGGGGGTGGCCCCCCGGGCGACATTGTGGCAGCGCGCCGCCGGAGTGAGACC
SYN_GCBIN_9_SEQ_14_02_73.	GGTCTCAAAGCCGAGCGGGGTGGTCCCGAACCCGAGCTCGCGCCCACCCCTCGGATGCTTTCCTGAAGCCCACGGTCCCCCCGGGCGGCCACGGGCCACGGACGGTCGAGCCTCCCGCGTCCGGCTGGTGTGGGCGCTCACGATGCCTCCTGAGACC
SYN_GCBIN_9_SEQ_14_03_77.	GGTCTCAGCTTGCCCCAGCGCGCGGCTGCCGCGCCATGCGCGCGCGGCCGGCACGGCCGCCGGCCCCCCGGGGCGTGGTTCGTGGAGGTCCCGACTTCCCGTCCAACGCCTAACTACCCCCCGGCGTGCGGGTCTGGGGTGGCCCGTGAGACC
SYN_GCBIN_9_SEQ_14_04_84.	GGTCTCACCCGCCGCGCGCCGCCGGTCGGACCCCAGGACCGCACACTCGCTGGCACCGGGCGCGGGGGCGCTGGGCGCTGCGCGCCCCGCGGCCCGGGGCGCCCCCGGCGCCCCCTAGCCCGCCGGCCGTTCGCCGGCGGGTATGAGACC
SYN_GCBIN_9_SEQ_14_05_78.	GGTCTCACGAAGCCCGGCGGGCGGCGGGCGCGGCGCGGAGCCCTGCCAGGGCAGGGCGCGCCGCTGGCAGTTGGGGAACGATCCCGTTGCGGCCCGGACGCCGGTGCACCCTCCCCACCCTAGGCCGGTGCGCCGCCCTACCTGAGACC
SYN_GCBIN_9_SEQ_14_06_65.	GGTCTCATTCGGCCCGCGTCCCCGGACCGAGGCCCCGGCGTGCTGGCGACCTACGGCCGACGCCCCGCCTCACGGCCCATTTTATGTTCCGAACCAGCTGCCACAACCGTTGTGATTTAGCATTCCGGGAAGGGGCAGTCTCACACTGAGACC
SYN_GCBIN_9_SEQ_15_01_68.	GGTCTCAGTGTCTTCCTCTTGCTTAGACGGGGTTGAATTGGGGTGCGTGCAACCCCCAAGACAACGTGCTCTTACATCGGCGGCTGGCCCGGCGCCGCCCCCCCGGCCCAGACGCCGGGACGGCGGCAGGCCGGCAGGCCGCGGCAATATGAGACC
SYN_GCBIN_9_SEQ_15_02_76.	GGTCTCAAATACGGACCGCTCCGGGCGCCCGGCGGGCGCACCCCCGCTTGAGTGCCGGCTGGGCTTCTCCCCCCCCGCACCCACCGCGGCTGCGCCACCGTGCGAGCTGACGCGCGACTGGCGGGTGCGCTTCGCCCCCAGGTGAGACC
SYN_GCBIN_9_SEQ_15_03_85.	GGTCTCACAGGCGCCACGGCCGTCGGTGCACGCGCCGGCCCGGCGGCCCGGGCCACGGGCCCAGTTCTACGCGGACCGGCGCGCCTCGGCGATCCCCCGACGGCCACCGGGGCGCGCCGCGGGGCCGCGCGCGCCGCCCCCCCCGCCCTGAGACC
SYN_GCBIN_9_SEQ_15_04_86.	GGTCTCACTCCGGCCCCCCGGGCCCCGGACCCCGGGCCCCTGCCGCCCGCCGCCCCGGGCCCGAGACACCGCCCGGCGCCGACGGCCGCGGACGGTCCTGCGCGGCCACGCGCCCGATCGCGGCCGGGGGGAGGGGCGGGCGCGTGGGCTGAGACC
SYN_GCBIN_9_SEQ_15_05_83.	GGTCTCACGACCGGGCCCGGCCTCCTCGTCGGCGTCGCGTACCCGGCCGCGCACCCCAGTGTGGGGCGGCACCCGACAGGCGCCCCAGGCCGCGCGGCCGCCCCCCCCGGCGGGTCGGTGCCGGCCGGGACGGCCGCGCGAGCCCTCCTGAGACC
SYN_GCBIN_9_SEQ_15_06_78.	GGTCTCAGTCGTCCGCCAGAGACGCGTCACCGGCCCGCCAGGGGCGCCACCCGGGCACGGCGCCACGGGGCGCGCGGTCGCGGCGCCCCCGCCCACGGGGGGCCGTCCCCGTCCGCGGGCCCCGATGTTTGAGCTTCCGAACCATGAGACC
SYN_GCBIN_9_SEQ_15_07_52.	GGTCTCAACCAGCTGCCACAACACAATTTAATGCCAGCACAGGGTGGGGGAGGAACTACACACACACACACACACACACACACACACACACACACACACACACACACACACACACACACACACACACACACACACACACACTGAGACC
SYN_GCBIN_9_SEQ_17_01_71.	GGTCTCAGTGTAGAGTTGGAGCAGGTAGTGGGTAGGTGTCGATGCAATGCAACCCCCAAGACAACGTCTGGTTTCGCGGCCTCCGCCGCGGTGCGGGCCGTCTCCCCGCCCCCCGGCCGGGCCGGGGCGCCGCGCCGCGACGGTGAGACC
SYN_GCBIN_9_SEQ_17_02_89.	GGTCTCAACGGGCCGCGGGGCCGCCGCACGCGCGTCGCTGGCGGCCGCCTGCGCCTGGCGGCGGCCCCGCGCGCCGTCACGCGCCCCGGGCGCGCGCCCCCGCCCCTCCCCCGGCCGCGGGGACGCCCCTCCGCCGGGGCGCGGCCGGGGTGAGACC
SYN_GCBIN_9_SEQ_17_03_89.	GGTCTCACGAGCTGCCCCGGCCGCCCGGCCTCGCGGGGGCGCGGGGCCCGCCCGCCCGAGCGGCAGGCGGGTGCCGGCCCATGCGGCCGCCCCGGCCGGAGGGCCGGCCCGCCGGCCCCACGGCGCCGGCCCGCGGCGGGGGCCCCTGAGACC
SYN_GCBIN_9_SEQ_17_04_90.	GGTCTCACGGCGGCCAGCCCCGGGCGGCGGCCGGCGGCGGGGCCGTCCGACCCCGCGCGGGGCGCCCCCCCGCGACTGCGCGCGCCCCGCTCCCGCGCCCGCCAGGCGCCCCGCCGGGCCGGGCGCCGCCGCGCCCGGCCGAGTGAGACC
SYN_GCBIN_9_SEQ_17_05_90.	GGTCTCAGAGCGCGCCGCCGCGGTCGGGGCGCCGTGGGGCACCGCGCGCCGCCCGGCGCGCCGCCCGGCCACCCCCCGGCCGCCGCCGGCCGCCCGGGCCCCCGCGCGACGGCGGGGCCGGCCACGCCGGTGCGCGGCGGGCCGCGGCTGAGACC
SYN_GCBIN_9_SEQ_17_06_79.	GGTCTCAGCTCCCAGCGGAGCGGGCGCCGCAGGCCGCGGCCCCGGCGCGGGCCGGCCCACGGACCCCCCGGGGGCCCCCCCGCGCCGGCCGCGCGCGCCGGCCGCGCGATTCCAGTTCCGAACCAGCTGCCACAAATCAATCTGAGACC
SYN_GCBIN_9_SEQ_17_07_51.	GGTCTCAAATCCACGGCTGCTGGAAACGACTAAGATCGCCACACACACACACACACACACACACACACACACACACACACACACACACACACACACACACACACACACACACACACACACACACACACACACACACACACTGAGACC
SYN_GCBIN_9_SEQ_19_01_69.	GGTCTCAGTGTGTAGCAACTCTAGCATCGCACACCAACTTGCCCGAGTGCAACCCCCAAGACAACGTGACATTAAATGGGCGCCGCCGCGGCTGGGGGGCCGCCGGCCGGCTGGCCCGGGCTGTCCGGGCGCCCGCCCGTCGGTGAGACC
SYN_GCBIN_9_SEQ_19_02_87.	GGTCTCAAGAGGCCGAGCGCCCGCGGCGCGGGCCGGCCGGGCCGCGCCGCGCCGCGCGGGAGCGGGGCCGCCTCTGTCTCCCCCGCGCCGCCGCCCCCATGCCGGCCCCGGCCGGCCCCCCGCCCGGCCCCGGACCCGCCGATGAGACC
SYN_GCBIN_9_SEQ_19_03_90.	GGTCTCACTCTCCGCCGGTCGGGGGCGCGCGGGCGGGGCCCCGGGGCCGGCGGCCACGGCGGGCCGGGGGCCCGCCGCGGCCCGCCCGGCCGCGGGGCCCCGCCCCCCCGGTCCGTCCCGGTGGCCCCGCCCGGCGCTCCCGGGGTGAGACC
SYN_GCBIN_9_SEQ_19_04_90.	GGTCTCACACGGCTGGGCGCCGTGGCCGGTGGGGCCCCGCGGCCCGTCCGGGTGGGGCCGGGCCGGGGGGCCCCCCCGCCGCGGCCGCCGCCCCGCCCCCGGGCGCGGCGCCGTGGAGGCCCCGGCGCGGCCGAGCGCCCCCCCTGAGACC
SYN_GCBIN_9_SEQ_19_05_89.	GGTCTCACGTGCGCCGGCGCGGGCCGGCCCACCGCCGCCACCGCCGCCCCGGGCGTCCCCCGCGCCGGCAGGGCCGGCCCCCCGTCCGGCGCGGGCCCCGTCCGCGCCGGGCCGCCCGGGGCTGCGCCCTCCCCCGGGCGGCCCGGGCATGAGACC
SYN_GCBIN_9_SEQ_19_06_88.	GGTCTCAGGCAGGGCGGCCGCAGCCGCGCGCCCGCGGGCGCGGGCGACCCCCCGCCCGGAGGGGCGCACGGGGGCGCCCGGCCCACGCCCGGCCGCAGGCCCGGCCCGCCCGACGCGGGGCTCCGCCCGGGGTGCCGCAGCGGTCTGAGACC
SYN_GCBIN_9_SEQ_19_07_59.	GGTCTCAGGTCGCCCCCGGCCCCCCCGGCGGGGCCGCATTTTTTGTCTTCCGAACCAGCTGCCACAAGTCCCAAGGGATAACGCGGATTGGTTTGTCTTGGCAACACACACACACACACACACACACACACACACACACACTGAGACC
SYN_GCBIN_9_SEQ_20_01_67.	GGTCTCAGTGTGCCATCGTTGGAGCTGCTTCGATGTCGAACTCTAGCTGCAACCCCCAAGACAACGTGCCCTTACCCCTTTAGTCCCGGATGGGGGCGGGGGCCGCCGCCCCCGCTCCTCCCCGTTGCCCGGTCCGGCCGGGGACGATGAGACC
SYN_GCBIN_9_SEQ_20_02_82.	GGTCTCAACGACCGCCCCCCGAGCCGCGTGTCCCCTACGCGCGCCCCCCTGGGCGCACGCTGGCTGCCATGGCGGCGCCCGGATGCGGGGACGCGGGGGTACCGGCGCCGCGCGCGGGCGCCCCGCCGAGGGCGTCGCGGGCTCGGGCTTGAGACC
SYN_GCBIN_9_SEQ_20_03_83.	GGTCTCACCTCCGGGGGCGCCCCCGGGGCGGGGCGCCCTCGGATGATAGCGGGCGAGCCCCCCGCCCGGCCCGCCCGACGCGGAGCGCGGGCGGTGGGGCTGCCCGGCGCTCGCGGACTCCGCGGCCTGGACGCCGGCACCCCTGCAGCCTGAGACC
SYN_GCBIN_9_SEQ_20_04_74.	GGTCTCACCAGCTCCGCTGGGGGACGTCCAGGGAGTACGCCGGGCCGGAGTGGCCGCTCTGCGTCGGAACACGGGCCCCACTACGAGGGGCGCCTGCGCGCCCGATGGAACGGTCCGACCCTACGCGAGCGGGCGCCCCAGCCTCTGAGACC
SYN_GCBIN_9_SEQ_20_05_76.	GGTCTCACTGGCTCGGCTCTCCGCGGCGGCCAGCCGAGTTCGCGTCGATGGCCTCCTTTCGGCGCACCTGCCGGCTCGCGCCGCGTGGGCCTCGCACGCGCGTCCGCCCGAGCCTCCGGGCCAGGGGCGTGTGCTCACCGTGCGCAGCCACCTGAGACC
SYN_GCBIN_9_SEQ_20_06_77.	GGTCTCACACCACCAGCCGAACGCAGGCGCGCTCAGGGGTGTGGGGCGGTGCCGGCGCGCCGGCGGCCTGTTCTGCCACCCCCGGCCCGGCAGGGCGAGCGCCGGAGCAGGCCCCTCGCGATGCCGCCACCACCCTCCTCCCTGAGACC
SYN_GCBIN_9_SEQ_20_07_59.	GGTCTCATCCCCCGCGGGGACGACCACGGCCCAGCCCAGGGTTTGGGCTTCCGAACCAGCTGCCACAAAGCTAGGACAGCCCCAACGAAGTTCCTGGGATAAGTACACACACACACACACACACACACACACACACACACTGAGACC
SYN_GCBIN_9_SEQ_4_01_72.1	GGTCTCAGTGTGAAGAAGCACTTTGTTCGCTGCTCCCCATGTTGCAGTGCAACCCCCAAGACAACGTAAGCTTGGAGCCCCTGCGGCCGCCGGGCGCGGTCCCGGGGGCCGGGCGCGCGGCGCCCGCGCCCGGGCGGGCGTGCGTGAGACC
SYN_GCBIN_9_SEQ_4_02_89.5	GGTCTCATGCGGCCCGCGGCCGCCCTCCACGGGCCCGGGGCCGGCCCCGCCGGGCGCCCGCGGTCCCGGGGCCGGCTCGCCGGGCGTGGGCCCCCGCGGGGGCTCGCCGCTCGCATCCCCCGGCGGGCCCGGGCCGCGCGCGCGGGTGAGACC
SYN_GCBIN_9_SEQ_4_03_91.7	GGTCTCAGACCGGCGCCGGCGCGGGGCGGCTCCCGCCGCGGCTGGCCGCGGCGCGCGCGCGCGCAGCCCTCCGGCGCGGGCGCGCCGCCGGAGCGGGGGCGCGGCGCCCCCGGGGCCCCGCCGGCGGCGGCCCACCCCGGCCCGGGGCCCGTGAGACC
SYN_GCBIN_9_SEQ_4_04_89.9	GGTCTCAGGTCGGGGCACGCGCCGCCGGCGGGCCGCCGGACCGCGCCGCGGGCCACGGCGGGCACGCGGGGCGCCCGGTCGCCCGGCGGCCGGCCCCGCCGGGCTCCGGCCGCCCCCGCGGGGTCGGCCGCCCGCGGCCGCGGCCCCACTCCTGAGACC
SYN_GCBIN_9_SEQ_4_05_84.1	GGTCTCACTCCGCCACCGGGGGGCGCCGCCGACCCCGCCCCCGGTCGCCGCGACGCGGCCCACGGCGGCGGTGCGGACCCGCCAGGAGGTCGCTCGCGCCCAAGCCGGGCCGCGGGGGCCGGCACCGCCCACCCGGCCCGGCCGGCTCCTTTGAGACC
SYN_GCBIN_9_SEQ_4_06_52.7	GGTCTCACCTTGCTTTTCCGAACCAGCTGCCACAAGGCGATTTCCTTTGAGCTCTCACGTCCTCCAGAACCACACACACACACACACACACACACACACACACACACACACACACACACACACACACACACACACACACACTGAGACC
SYN_GCBIN_9_SEQ_8_01_69.1	GGTCTCAGTGTAGCTGGTACGGGATCTTCTGAGGAAGGCTGACACACTGCAACCCCCAAGACAACGTCGAGTTAAAATCGGCCCCGGCGGCGGGCGCCGGGACCGACGGCGCGGGGGGCCCCGGTCGGGCTCGCGGCGTGGGTGAGACC
SYN_GCBIN_9_SEQ_8_02_91.1	GGTCTCAGCCGCCCCGCGCGCGGCCCTGCCGGCCGGAGCCCTGGCCGCCCCCGGCGCGCCCCGCCCTGGGCGCCACCCCGCGGGGCCGCGCTTCCCGGGCCGCCCGCGCCGCCGCCCGGGCGCCCGCGCGGCGGGCCCGCCCGCGCCCCCCATGAGACC
SYN_GCBIN_9_SEQ_8_03_82.9	GGTCTCATCCCCGGGCGGGACGCCCGTACAGGTCAGCGAGGCCGCGGCGCCCCTCCGCCCCGGTTCGACGCCGCGCCACCGGGCGCGCTAGGCCTCGGCCCCGGGGCCGTCGAAGCCCGGCGGGGCCGGGGGCTCGGCGCGGACCGCGCCGTGAGACC
SYN_GCBIN_9_SEQ_8_04_82.4	GGTCTCACTGGCCGGGGCCTGCCGGCCGCTGGGCCGCCCCGCGGCACGGCCAGCAGGAGGTGGCACTGCGGCCCTCGGCGACAGGCCCCGCCCGGCCCCCCGGCGGGGCCGTGAGCCCTCAAGGCCCCGTGCGCCGCGGCGGATCCCTGAGACC
SYN_GCBIN_9_SEQ_8_05_81.5	GGTCTCACCAGGCCCTTCACACGCCGCGCCCGGACGTCGCCGGGGGGGGCGGCCCCAGGACCAGGCCCCCGGTGGCCCGGGGCCTGCCCGCCCCAAGGGCAGCCCGTCCGGGCGCGCGAGGGCCACCTCGCCGTGTGCCGGGAGGTGAGACC
SYN_GCBIN_9_SEQ_8_06_84.6	GGTCTCAGAGGCGTGCCCGCCCCGGGGCCACCCCCGACCCCACCGCGCCGGCGCGCCACGGGGCCGCGGACGGGCGCGCGTCGCGGGGCGGCACCGCCCGCCGGCGTGCAGGCGGCAACCCGTCTGCGCGGGCGGGCTCGGTCTGAGACC
SYN_GCBIN_9_SEQ_8_07_66.8	GGTCTCAGGTCGCCGCCGGCCGGCGCGCATACGCCCGCGGCGGCCGGTGGCCCCAGCCAGGCGGGCGGGCATTTTTTCTCGTTCCGAACCAGCTGCCACAAAGCGGTATCTCTTCTCGGTAGTGGGGACAAAGTGCTACACTGAGACC
SYN_GCBIN_9_SEQ_9_01_67.7	GGTCTCAGTGTGTCGAAGGTGTCAGCACGTACCTGGAAGTCTCCACTTGCAACCCCCAAGACAACGTCCTTTTGACGCGCCCGGGCTTCGCGCCCGAGGGACGCGCCCCCCCGGGCTGCCCGCCCGGGATGGTGAGCCCACGTGAGACC
SYN_GCBIN_9_SEQ_9_02_82.3	GGTCTCATTGAAGGCCCCGCCCCCCGCGCGGCCGTGGTCGGAGGGGCGGCAGCCGCGGGCCCGGCCCCCCGATGCTCGCCACCCCGCGCCGCGAGCACCCCGGCGGTCCTGGGCGGCCAGAGGCGGCCCGTGCGGACCCCGCCGTGTGAGACC
SYN_GCBIN_9_SEQ_9_03_79.3	GGTCTCAAGCCGCCGCGAGGCCACGTCCCCCGCCGGCGCGCCGGCAGGGCCACGCGAGCGACCTCGTCCGGGCGGCGGCAGCCGCGCACCTCAGCGATGCGTCGCGCGCCCGCTGCGGGCGCGCGACCAGAGGAGCGGCTTGATGAGACC
SYN_GCBIN_9_SEQ_9_04_84.6	GGTCTCACCCCCGCGCCCACGCTCCCGCCCACGGTCCCAGGCGCGCTGGCGCGCCGGCGGGGCGGCAGGACGAACGCCTGCCCCGCGGCGGGCCGGCAGCGCCGGCCCCGCGGTCCGTGCGCGAGGCCCGCCGAGCGGGAGCCTGAGACC
SYN_GCBIN_9_SEQ_9_05_85.3	GGTCTCACCTTCGCGGCTGGGACTGCTGGGGGGGCCCGGCCCGGGCGCCGGGTGCGCGCCAGCGAGCGCCGCGGCCTGGGGCGGCCCGTGCCGCGCAGCCCCCAGGCGGGTGGGGCCCCCCCGGCCCACGCCTCCGCCCCACGGGCCCCCTGAGACC
SYN_GCBIN_9_SEQ_9_06_79.1	GGTCTCAGGAACGGCGCGCCCCTCCGAGCGGATGCGGCGGAGCTGCCCCTCAGCCTGGCGTCCTCGCCGGCGCAGGGACGGCTGGCCCGCGCTCCCTCGCCTGAGCACGGTGCCCCGGTGCCCGCCCGGCGGGCGGGCCCTTTGAGACC
SYN_GCBIN_9_SEQ_9_07_53.3	GGTCTCATTCCCGGGCGTCTTAAGGTTCCGAACCAGCTGCCACAATTGGTAGGAAGGGGTGCGTCATCGTTGTGTCCGATAACACACACACACACACACACACACACACACACACACACACACACACACACACACACACACTGAGACC
